# Supplementary material for: Coagulation pretreatment could deteriorate reverse osmosis membrane fouling
Source: Nat Commun. 2026 Mar 19;17:4168. doi: 10.1038/s41467-026-70892-4 (PMC13153199; doi:10.1038/s41467-026-70892-4)
Supplement: Supplementary file 4 — Source data [file 41467_2026_70892_MOESM4_ESM.xlsx]

## Sheet: Figure 1
Figure 1b
Time (d)	Fe	std	Al	std	Ctrl	std
0	24.88	0.54	25.01	0.38	23.83	0.28
0.125	22.15	0.4	23.8	0.29	22.96	0.47
0.25	21.19	0.14	23.49	0.2	22.39	0.26
0.375	19.69	0.72	21.96	0.75	22.92	1.12
0.5	18.8	0.61	21.17	0.32	22.58	0.16
1	17.69	0.88	19.99	0.18	21.01	0.17
1.5	15.35	0.4	19.63	0.61	20.22	0.02
2	13.65	0.02	19.04	0.75	20	0.57
2.5	13.13	0.26	17.67	0.71	19.61	1.43
3	11.66	0.12	17.36	0.18	18.93	0.34
3.5	11.24	0.18	16.81	0.59	18.87	0.1
4	10.41	0.52	15.73	0.95	18.98	0.43
4.5	10.77	0.24	15.47	0.1	18.37	0.65
5	10.26	0.12	14.76	0.95	19.16	0.02
5.5	9.89	0	14.71	0.2	18.13	0.06
6	9.56	0.71	14.89	0.24	18.19	0.59
6.5	9.47	0.79	14.13	1.03	17.39	0.18
7	9.06	0.12	13.86	0.44	18.02	1.11
7.5	8.57	0.2	13.84	0.55	18.74	0.73
8	8.47	0.91	13.89	0.2	18.01	0.79
8.5	8.86	0.16	13.57	0.4	17.72	0.77
9	8.74	0.33	14.63	0.61	18.36	0.47
9.5	8.57	0.08	14.14	0.53	18.19	0.99
10	8.73	0.18	14.29	0.85	18.88	0.87
10.5	7.77	0.24	13.8	0.57	18.03	0.33
11	8.09	0.12	14.24	0.42	17.82	0.22
11.5	7.67	0.22	13.41	1.07	18.8	1.26
12	8.66	0.32	13.13	0.02	18.39	0.91
12.5	8.73	0.26	13.7	0.38	18.1	0.34
13	8.1	0.02	14.31	0.53	18.41	0.3
13.5	8.51	0.57	14.24	0.06	18.64	0.51
14	8.56	0.83	13.51	0.04	18.11	0.53
14.5	7.84	0.71	13.84	0.26	18.5	1.76
15	7.29	0.24	13.5	0.42	18.75	0.35
15.5	7.97	0.4	13.21	0.67	18.07	0.63
16	7.56	0.67	13.16	0.18	18.6	0.14
16.5	7.91	0.65	12.71	0.61	17.73	0.83
17	7.7	0.51	12.41	0.79	17.8	1.25
17.5	8.44	0.02	12.8	0.77	18.2	0.69
18	7.63	0	12.84	0.14	17.31	0.69
18.5	7.27	0.3	12.39	0.3	16.76	0.95
19	7.19	0.02	12.84	0.55	18.1	0.14
19.5	7.36	0.34	12.6	0.32	17.67	0.22
20	7.17	0.12	12.67	0.06	17.76	0.14

## Sheet: Figure 2
Figure 2a
Time (d)	Al	std	Cr	std	Cu	std	Fe	std	Si	std	Zn	std	Mn	std	Ni	std
0	0	0	0	0	0	0	0	0	0	0	0	0	0	0	0	0
0.125	0.61	0	0.77	0.14	4.49	0.74	0.71	0.22	0.35	0.05	1.1	0.19	0.03	0	0.21	0.01
0.25	0.22	0.04	0.37	0.34	1.17	0.22	0.99	0	0.94	0.03	0	0	0.12	0	0	0
0.5	6.03	0.16	1.99	0.76	0.97	0.25	1.21	0.03	2.83	0.03	0.22	0	0.08	0.01	0.58	0.18
1	0.15	0.02	0.16	0.04	5.7	0.11	1.13	0.27	1.48	0.07	0.19	0	0.02	0.01	0.02	0.04
2	0.16	0.04	0.21	0.02	5.24	0.15	1.23	0.04	1.35	0.1	0	0	0.04	0.01	0.02	0.01
4	0	0	0.88	0.09	10.22	0.2	5.06	0.19	8.72	1.4	1.12	0.43	0.25	0.09	1.43	0.19
6	8.23	0.73	1.11	0.12	14.93	1.53	5.31	0.63	10.68	0.06	0.61	0.07	0.04	0.02	0	0
8	6.98	1.51	2.06	0.08	21.73	0.2	9.01	0.06	16.09	0.13	5.09	0	0.16	0	0	0
10	0.09	0.85	1.87	0.24	46.15	5.31	14.79	0.96	13.71	1.84	4.09	0.61	0.15	0.06	0.26	0.03
12	1.02	0.28	1.88	0.46	41.87	7.97	16.62	3.38	14.12	2.77	4.95	0.84	0.07	0.01	0.5	0.08
15	1.66	0.24	2.11	0.54	40	1	9.52	2.26	13.36	1.84	2.13	0.14	0.09	0	0.01	0
20	10.14	0.87	2.04	0.04	51.66	1	9.61	0.23	11.79	0.56	2.22	0.2	0.12	0	0.08	0.01
Figure 2b
Time (d)	Al	std	Cr	std	Cu	std	Fe	std	Si	std	Zn	std	Mn	std	Ni	std
0	0	0	0	0	0	0	0	0	0	0	0	0	0	0	0	0
0.125	1.58	0.21	1.23	0.09	5.19	0.19	1.37	0.21	7.11	0.28	0.67	0.05	0.05	0	0.1	0
0.25	2.88	0.52	2.3	0.47	9.19	1.81	2.83	0.08	12.76	2.64	1.05	0.21	0.05	0.01	0.01	0.02
0.5	2.06	0.49	1.47	0	6.47	0.01	3.98	0.02	11.46	0.02	0.78	0	0.05	0	0	0
1	2.58	0.49	3.25	0.62	3.59	0.54	4.87	0.63	7.82	1.12	0.47	0.07	0.06	0.01	0	0
2	2.7	0.13	2.63	0.58	9.63	0.77	9.26	0.97	12.24	0.12	0.62	0.07	0	0	0	0
4	2.99	0.75	6.89	1.46	16.24	1.04	13.95	1.83	17.89	0.77	3.34	0.55	0.06	0.02	0.02	0
6	1.15	0.14	8.55	1.19	29.6	1.29	15.6	2.59	12.02	1.16	8.48	0.85	0.15	0.02	1.82	0.19
8	1.74	0.8	3.01	0.88	36.15	6.3	20.13	6.48	15.07	1.82	4.69	0.9	0.2	0.21	0.4	0.17
10	0.63	0.77	10.59	2.67	62.44	3.31	15.83	0.54	32.39	7.75	20.37	3.8	0.63	0.13	2.75	0.77
12	4.18	0.42	10.91	3.35	80.06	9.54	31.69	0.93	38.83	10.27	29.53	3.59	0.4	0.09	0.48	0.08
15	1.37	0.13	11.9	0.39	81.46	2.88	34.63	1.35	44.02	3.04	55.63	0.86	0.66	0.04	2.86	0.2
20	6.39	0.01	17.98	1.06	97.01	6.01	30.29	1.41	48.88	5.39	57.97	2.24	0.67	0.04	1.84	0.02
Figure 2c
Time (d)	Al	std	Cr	std	Cu	std	Fe	std	Si	std	Zn	std	Mn	std	Ni	std
0	0	0	0	0	0	0	0	0	0	0	0	0	0	0	0	0
0.125	0.21	0.09	0.26	0.06	0.8	0.5	1.34	0.33	1.27	0.05	0.16	0	0.08	0.004	0	0
0.25	0.06	0.04	0.59	0.05	1.32	0.2	3.32	0.32	1.29	0.03	0.2	0.01	0.03	0.001	0	0
0.5	0.11	0.03	0.62	0.13	1.3	0.34	3.48	0.67	1.32	0.08	0.16	0.01	0.02	0.002	0	0
1	0.18	0.03	2.26	0.38	11.42	2.17	13.4	2.15	3.91	0.07	0.71	0.03	0.04	0.003	0	0
2	0.75	0.17	7.9	4.67	41.08	2.29	43.58	7.94	17.14	2.94	3.72	1.65	1.43	0.562	0	0
4	0.39	0.36	12.92	1.43	58.38	6.83	74.41	8.68	21.72	1.12	12.51	0.94	1.97	0.461	1.08	0.02
6	1.31	0.23	40.4	1.75	92.5	3.75	295.06	4.29	13.67	0.16	56.85	4.12	14.58	0.84	0.24	0.01
8	1.38	0.04	38.94	0.19	85.38	0.02	225.34	6.64	13.44	0.2	46.77	0.21	3.28	0.522	0.76	0.04
10	1.41	0.08	36.34	13.35	86.61	12.15	190.8	8.21	12.19	0.31	41.8	1.31	12.41	0.3	1.21	0.05
12	6.3	0.35	40.93	2.69	65.06	4	161.3	14.06	22.31	3.22	30.77	4.85	1.3	0.19	1.78	0.34
15	7.07	0.02	42.63	16.46	58.48	20.36	154.56	13.79	44.67	14.08	34.86	0.19	3.15	0.97	4.95	1.99
20	1.27	0.33	28.48	1.75	94.77	4.2	178.12	12.05	41.78	2.03	32.53	2.61	9.63	0.004	12.49	0.75
Figure 2j
Time (d)	Ctrl	std	Fe	std	Al	std
0.25	1.14	0.35	2.19	0.87	0.71	0.47
0.5	2.02	0.43	2.27	0.75	2.5	0.23
1	3.03	0.41	4.38	1.63	5.14	1.05
2	2.79	1.21	11.17	1.83	6.66	0.87
4	25.61	2.23	34.05	0.79	22.32	1.13
6	48.12	6.62	61.15	0.08	26.58	2.06
8	45.51	1.53	49.69	7.12	27.22	0.52
10	36.85	0.35	55.61	0.89	26.41	0.81
12	30.78	4.85	38.62	2.77	29.81	2.81
15	32.81	5.66	33.76	2.78	24.12	0.75
20	28.13	0.21	35.97	4.69	20.25	0.66
Figure 2k
Ctrl
Time (d)	Humics	std	Protein	std	Polysaccharides	std
0.25	3.91	0.17	1.67	0.13	4.88	0.13
0.5	3.35	0.26	1.48	0.51	7.03	0.28
1	17	0.37	3.39	0.34	8.3	0.64
2	14.77	1.49	5.59	0.94	11.17	0.98
4	11.37	0.61	7.21	0.03	11.4	0.55
6	21.39	0.55	1.58	0.12	7.48	0.66
8	17.25	0.37	2.33	0.09	13.61	1.07
10	10.47	1.31	3.8	0.23	25.11	0.49
12	8.81	0.46	4.81	0.78	23.56	0.75
15	12.05	0.41	3.36	0.45	18.65	0.19
20	10.03	1.42	5.35	0.48	19.98	0.31
Fe
0.25	8.16	0.65	2.82	1.13	6.91	0.23
0.5	18.66	0.27	2.95	0.7	9.73	0.59
1	18	0.93	6.1	1.24	15.17	0.98
2	19.33	0.4	11.2	0.37	11.97	0.91
4	17.17	0.06	7.08	0.21	33.15	1.17
6	22.68	0.81	6.1	1.41	36.52	1.21
8	21.71	0.57	5.77	0.66	35.92	0.79
10	10.99	1.04	4.54	0.54	45.31	0.6
12	12.22	1.62	10.49	0.9	34.99	1.49
15	5.78	0.85	4.31	1.25	38.71	1.52
20	7	1.1	5.54	0.83	35.56	1.23
Al
0.25	3.71	0.38	0.69	0.24	9.21	0.28
0.5	2.91	0.51	2.71	0.28	8.7	0.16
1	6.11	0.35	2.16	0.16	12.29	0.48
2	13.88	0.62	5.78	0.62	8.6	0.6
4	11.6	1.1	11.26	0.54	15.64	0.48
6	10.23	0.66	12.86	0.53	11.2	0.27
8	18.22	1.17	7.59	0.64	9.03	0.45
10	12.7	1.9	11.65	0.7	14.39	0.66
12	14.34	0.74	4.36	0.22	17.47	1.04
15	18.48	1.18	4.61	0.12	19.18	1.28
20	19	1.52	4.23	1.5	21.79	0.95
Figure 2l
Ctrl
Time (d)	CA-1	CA-2	CA-3
0.25	41.5	49.41	47.25
0.5	60.48	66.6	58.1
1	59.05	50.19	46.42
2	55.38	49.86	66.05
4	69.68	68.4	76.58
6	65.22	66.48	70.02
8	47.55	44.99	47.42
10	48.74	54.48	54.2
12	45.68	42.18	49.29
15	69.97	64.84	70.02
20	66.89	62.51	69.25
Fe
0.25	44.86	33.69	32.53
0.5	16.15	23.48	24.04
1	55.23	31.2	36.77
2	22	22.7	19.82
4	20.15	22.82	22.44
6	28.48	21.75	28.57
8	34.67	35.19	38.36
10	38.2	37.98	38.51
12	53.98	41.44	64.56
15	65.23	60.69	67.07
20	38.96	56.96	45.58
Al
0.25	65.12	69.65	68.08
0.5	66.45	64.04	65.86
1	62.95	66.58	60.82
2	69.06	59.08	59.07
4	59.31	63.23	61.95
6	71.62	68.48	66.18
8	64.26	66.36	53.96
10	35.89	52.9	47.46
12	55.86	32.73	40.3
15	46.5	30.71	34.27
20	30.67	35.96	48.72

## Sheet: Figure 3
Figure 3a
	Ctrl	Fe	Al
Bio×Inorg×Org	0.9	39	16.1
Bio	12	0.1	15.1
Inorg	12.8	2	15.7
Org	18.3	0	1.3
Bio×Inorg	42	3.4	28.9
Bio×Org	0	0.6	15.7
Inorg×Org	13.8	49.1	7.2
Unexplained	0.2	5.8	0
Figure 3b
Feed	Fe	Ctrl	Al
863	364	111	90
44	125	26	26
26	61	61	202
50	28	171	171
64	171	28	154
154	154	154	64
28	64	26	26
125	202	44	50
Figure 3d
Genus	Pseudomonas	Limnobacter	Sphingopyxis	Cupriavidus	Bradyrhizobium	Cellulomonas	Blastomonas	Sphingobium	Achromobacter	Burkholderia-Caballeronia-Paraburkholderia	Sporomusa	Methylobacterium	Novosphingobium	OLB12	Curvibacter	Algoriphagus	Ralstonia	Acinetobacter	Reyranella	others
Ctrl_feed.1	0.54	0	0	0	0	0	0	0	0.03	0.07	0	0	0	0	0	0	0	0	0	0.08
Ctrl_feed.2	0.74	0	0	0	0	0	0	0	0.03	0.06	0	0	0	0	0	0	0	0.01	0	0.06
Fe_feed.1	0.69	0	0	0	0	0	0	0	0.06	0.09	0	0	0	0	0	0	0	0	0	0.06
Fe_feed.2	0.53	0	0	0	0.01	0	0	0	0.04	0.06	0	0	0	0	0	0	0	0.01	0	0.11
Al.feed.1	0.42	0	0	0	0	0	0	0	0.32	0.13	0	0	0	0	0	0	0	0	0	0.05
Al.feed.2	0.39	0	0	0	0	0	0	0	0.28	0.12	0	0	0	0	0	0	0	0.01	0	0.1
Ctrl_12h.1	0.02	0.27	0.22	0.07	0.01	0.01	0	0.03	0.01	0	0.01	0.06	0.07	0	0.02	0	0.01	0	0.01	0.06
Ctrl_12h.2	0.02	0.26	0.23	0.08	0.01	0	0	0.03	0.01	0	0.02	0.06	0.07	0	0.02	0	0	0	0.01	0.06
Ctrl_2d.1	0.89	0.01	0.01	0.01	0	0.01	0	0	0	0.01	0	0	0	0	0.01	0	0	0	0	0.02
Ctrl_2d.2	0.88	0.01	0.01	0.01	0	0	0	0	0	0.01	0	0	0	0	0.01	0	0	0	0	0.03
Ctrl_6d.1	0.6	0.01	0.13	0.03	0.01	0	0	0.14	0	0	0	0.01	0	0	0	0	0	0	0	0.05
Ctrl_6d.2	0.62	0.01	0.11	0.02	0.01	0	0	0.16	0	0	0	0.01	0	0	0	0	0	0	0	0.04
Ctrl_12d.1	0.02	0.25	0.31	0.14	0.01	0	0	0.06	0.01	0	0	0.01	0.05	0	0	0	0	0	0.01	0.02
Ctrl_12d.2	0.02	0.22	0.32	0.12	0.01	0	0	0.08	0	0	0	0.01	0.05	0	0	0	0	0	0.02	0.02
Ctrl_20d.1	0.55	0.01	0.08	0.05	0.01	0	0	0.23	0	0	0	0.01	0	0	0	0	0	0	0	0.04
Ctrl_20d.2	0.6	0.01	0.08	0.04	0.01	0	0	0.2	0	0	0	0.01	0	0	0	0	0	0	0	0.03
Fe_12h.1	0	0.01	0.01	0.02	0.01	0.29	0	0	0	0	0.03	0	0	0.14	0.02	0	0.01	0	0	0.13
Fe_12h.2	0	0.02	0.01	0.05	0.02	0.11	0.01	0	0	0	0.05	0	0	0.09	0.02	0	0.02	0.16	0	0.22
Fe_2d.1	0	0.01	0.01	0.05	0	0.51	0	0	0	0	0.09	0.02	0	0	0.02	0	0.01	0	0	0.16
Fe_2d.2	0	0.01	0.01	0.06	0	0.58	0	0	0	0	0.11	0.02	0	0.01	0	0	0.04	0	0	0.09
Fe_6d.1	0	0.04	0.21	0.11	0.3	0	0.23	0.02	0	0	0	0.01	0	0	0.01	0	0	0	0	0.02
Fe_6d.2	0	0.04	0.19	0.09	0.3	0.01	0.21	0.02	0	0	0	0.02	0	0	0.03	0	0.01	0	0	0.02
Fe_12d.1	0	0.05	0.15	0.01	0.41	0.01	0.12	0.01	0	0	0	0	0	0	0.01	0.14	0	0	0	0.06
Fe_12d.2	0	0.05	0.14	0.01	0.42	0	0.14	0.01	0	0	0	0	0	0	0	0.14	0	0	0	0.05
Fe_20d.1	0	0.1	0.28	0.34	0.06	0	0.11	0.02	0	0	0	0.01	0	0	0	0	0.01	0	0	0.02
Fe_20d.2	0	0.14	0.3	0.34	0.05	0	0.1	0.02	0	0	0	0	0	0	0	0	0.01	0	0	0.01
Al_12h.1	0	0.27	0.1	0.08	0.04	0.03	0.01	0.01	0	0	0.01	0.02	0.02	0.05	0.03	0	0.01	0	0.01	0.11
Al_12h.2	0	0.34	0.13	0.09	0.05	0.01	0.01	0.01	0.01	0	0.01	0.03	0.03	0	0.04	0	0.01	0	0.01	0.07
Al_2d.1	0	0.03	0.32	0.04	0.04	0.14	0.01	0	0	0	0.07	0.01	0	0.02	0.03	0	0.04	0	0.01	0.13
Al_2d.2	0	0.02	0.57	0.03	0.05	0.07	0.02	0	0	0	0.05	0.01	0	0	0.02	0	0.01	0	0.02	0.08
Al_6d.1	0	0.38	0.12	0.29	0.04	0	0.01	0.01	0	0	0	0.03	0.02	0	0	0	0	0	0.01	0.02
Al_6d.2	0	0.38	0.12	0.27	0.05	0.01	0.01	0.01	0	0	0	0.03	0.02	0	0	0	0	0	0.01	0.02
Al_12d.1	0	0.53	0.19	0.05	0.12	0	0.05	0.01	0	0	0	0	0	0	0	0	0.01	0	0.01	0.01
Al_12d.2	0	0.45	0.21	0.06	0.13	0	0.05	0.01	0	0	0	0	0	0.01	0	0	0.01	0	0.01	0.02
Al_20d.1	0	0.68	0.11	0.03	0.05	0	0.08	0	0	0	0	0	0	0	0	0	0.01	0	0	0.01
Al_20d.2	0	0.69	0.11	0.03	0.04	0	0.09	0	0	0	0	0	0	0	0	0	0	0	0	0.01

## Sheet: Figure 4
Figure 4d			Figure 4e			Figure 4f			Figure 4g					Figure 4h					Figure 4i
Zi	Pi		Zi	Pi		Zi	Pi			Ctrl	Al	Fe			Ctrl	Al	Fe			Ctrl	Al	Fe
0.353	0		-1.4837	0.5		3.1659	0		﻿Fur	24791	32499	33711		copABC	18045	8763	14097		nagB	346	299	199
0	0		-1.6125	0.5		-0.2582	0.64		fieF	6156	220	281		pcoBD	12382	4847	11056		wbpA	378	50	211
0.1271	0.2188		0.859	0.375		-0.603	0.64		efeO	185	15	57		cusABFR	10744	16529	12597		galK	240	465	800
-0.3138	0		-0.124	0.375		-0.603	0.625		efeU	38742	7496	17331		gesAB	15	1322	2753		lpxA	22103	46913	15608
-1.2247	0		-0.244	0.375		2.2687	0		﻿﻿feoAB	24421	20326	41418		nosL	1829	268	1049		galE	51371	80822	91180
-1.0371	0		0.6202	0.32		1.8074	0.4444		afuABC	43895	61928	22339		pccA	4274	4677	3983		pgi	42387	65542	47038
1	0		0.2745	0.32		1.75	0		﻿SitABCD	212	9	30		ATOX1	4694	4323	3111		glmS	278	1	45
-1.118	0		0.2745	0.32		1.7094	0		fecA	1703	31394	11460		ycnJ	9	1	4		algZ	1903	100	429
-0.75	0		0.793	0.2778		1.6036	0.32		mntACDR	699	48	97		comR	131	204	315		algR	30167	13500	26855
0	0		1.83	0.2188		1.5557	0.2778		fhuF	5513	1	52		csoR	423	786	1259		ltaE	13466	5821	11780
0	0.4444		2.3485	0		1.5557	0							scsB	20	3	2		cysK	25251	12936	23793
1.4519	0		2.1602	0		1.5557	0							cutCF	110	2093	161		ilvE	16787	19510	17737
1.0362	0.1653		2.0303	0		1.5	0.2188							cueOR	6604	6355	3007		thrC	17205	17239	15034
-0.2041	0		1.83	0		1.5	0							mmcO	24	17	10		phhA	10986	5955	11082
-1	0		1.7889	0		1.2536	0.4063												argH	13318	16717	15950
1.0362	0.3787		1.4729	0		1.2536	0.2449												serB	3514	3976	7936
0	0		1.4729	0		1.2536	0.2449												trpA	11769	14865	12642
1.0963	0		1.3644	0		1	0												metH	17976	19879	22234
0	0		1.3644	0		1	0												hisD	10893	16553	12616
0	0		1.3115	0		1	0												glyA	23963	16505	12607
-0.9806	0		1.3115	0		1	0
0.4301	0.4444		1.3115	0		0.9045	0.32
1.0963	0		1.3115	0		0.8427	0
-1.0371	0		1	0		0.8165	0
0	0		1	0		0.8165	0
-1.0371	0		0.859	0		0.8165	0
0.1271	0.4628		0.859	0		0.7977	0.2778
0.0296	0.32		0.859	0		0.7977	0.2778
-0.3259	0		0.859	0		0.7746	0.375
1	0		0.8165	0		0.7746	0
0	0		0.8165	0		0.7071	0.4444
-1.0371	0		0.8165	0		0.7071	0.4444
0.7332	0		0.793	0		0.7071	0.4444
-0.6815	0		0.6202	0		0.7071	0
0.7332	0		0.6202	0		0.5	0.56
0	0		0.6202	0		0.5	0.375
0.0296	0		0.4603	0		0.5	0
-0.9806	0		0.4603	0		0.5	0
-1.3882	0		0.4603	0		0.5	0
0	0		0.4603	0		0.3419	0
0	0		0.4472	0		0.2673	0.375
0	0		0.4472	0		0.2673	0
0	0		0.2745	0		0.1508	0.48
0	0		0.2745	0		0.1508	0.375
0	0.4444		0	0		0.1508	0
0	0		0	0		0.1508	0
1.6866	0		0	0		0.1508	0
1.6423	0		0	0		0.1508	0
-0.6815	0		0	0		0.1296	0.375
1.0963	0		0	0		0.1296	0.375
0	0		0	0		0.1296	0.375
0.4301	0		0	0		0.1296	0
-0.7821	0		0	0		0.1296	0
-0.7559	0		0	0		0.1296	0
-1.2247	0		0	0		0.1296	0
0	0		0	0		0	0.32
0	0		0	0		0	0
-1.0371	0		0	0		0	0
-0.176	0		0	0		0	0
0.353	0		0	0		0	0
0.7332	0.314		0	0		0	0
1.2247	0.375		0	0		0	0
1.0963	0		0	0		0	0
0	0		0	0		0	0
0.7332	0.314		0	0		0	0
-0.7559	0.5		0	0		0	0
-1.0371	0		0	0		0	0
0	0		-0.124	0		0	0
0.1271	0.5694		-0.244	0		0	0
-0.9806	0		-0.244	0		0	0
0	0		-0.244	0		0	0
-1.2247	0		-0.244	0		0	0
-0.6815	0		-0.244	0		0	0
0	0		-0.244	0		0	0
0	0		-0.244	0		0	0
0.8165	0.5		-0.244	0		0	0
-0.2041	0		-0.244	0		0	0
1.6866	0		-0.3123	0		0	0
2.2678	0.5313		-0.3123	0		0	0
-1	0		-0.3123	0		-0.114	0.375
-1.118	0		-0.3123	0		-0.2582	0
-1.2247	0		-0.3123	0		-0.2582	0
1.0198	0		-0.3123	0		-0.5	0.375
0.7559	0		-0.5523	0		-0.5	0
0.5	0		-0.5523	0		-0.5	0
0.4301	0		-0.5523	0		-0.5698	0.4444
0	0		-0.7625	0		-0.5698	0
0.7332	0		-0.7625	0		-0.5834	0.4444
-0.479	0		-0.7625	0		-0.5834	0.4444
-1.2247	0		-0.7625	0		-0.5834	0.4444
-1.3882	0		-0.7625	0		-0.5834	0
1.0362	0.2917		-0.8682	0		-0.5834	0
1.2247	0		-0.8682	0		-0.5834	0
-0.75	0.5		-0.8944	0		-0.603	0.4444
2.2484	0.1244		-0.8944	0		-0.603	0
0	0		-0.8944	0		-0.603	0
0.8165	0.5		-1	0		-0.603	0
0.7408	0		-1	0		-0.75	0.5
-0.479	0		-1.0801	0		-0.75	0.5
0	0		-1.0801	0		-0.75	0
1.118	0		-1.2247	0		-1	0.4444
-0.3138	0		-1.2247	0		-1	0.4444
0	0		-1.281	0		-1	0
-1.2247	0		-1.281	0		-1.0256	0.5
1.6866	0		-1.281	0		-1.0256	0
-1.6912	0		-1.281	0		-1.0256	0
-0.7559	0		-1.281	0		-1.0256	0
-1.3882	0		-1.281	0		-1.0256	0
0	0		-1.4837	0		-1.0256	0
-1.0851	0		-1.4837	0		-1.069	0.4444
-1.6912	0		-1.565	0		-1.069	0
1.0963	0		-1.565	0		-1.2247	0
1.118	0.375		-1.6125	0		-1.2247	0
-0.75	0					-1.291	0
0	0					-1.291	0
0.353	0					-1.2964	0
1.2247	0					-1.2964	0
1.8371	0.4898					-1.2964	0
0.0296	0					-1.2964	0
0	0					-1.3568	0
-0.6815	0					-1.4142	0.5
2.5186	0					-1.4142	0
0.7332	0					-1.5	0.5
-0.7559	0					-1.5	0
-0.9806	0					-1.5	0
0.353	0
0	0
-0.9806	0.5
0.8165	0.48
-0.9806	0
-0.3259	0
-0.6815	0.4444
-1.0851	0
0.1271	0
-0.7821	0
-0.2041	0.4444
-0.9806	0
1.75	0
-0.7821	0.32

## Sheet: Supplementary Figure 2
Time (d)	Fe	std	Al	std	Ctrl	std
0	3030000000000	783000000000	2830000000000	546000000000	4600000000000	443000000000
0.125	7440000000000	732000000000	4650000000000	456000000000	6020000000000	788000000000
0.25	9250000000000	280000000000	5140000000000	326000000000	7010000000000	465000000000
0.375	12500000000000	1660000000000	7800000000000	1380000000000	6120000000000	1890000000000
0.5	14600000000000	1530000000000	9290000000000	642000000000	6670000000000	284000000000
1	17600000000000	2520000000000	11800000000000	405000000000	9610000000000	342000000000
1.5	25300000000000	1520000000000	12600000000000	1400000000000	11300000000000	46200000000
2	32500000000000	101000000000	14000000000000	1840000000000	11800000000000	1260000000000
2.5	35100000000000	1350000000000	17600000000000	2020000000000	12700000000000	3330000000000
3	43600000000000	794000000000	18500000000000	537000000000	14300000000000	843000000000
3.5	46400000000000	1280000000000	20200000000000	1850000000000	14400000000000	247000000000
4	52900000000000	4260000000000	23900000000000	3420000000000	14200000000000	1070000000000
4.5	49900000000000	1840000000000	24800000000000	376000000000	15700000000000	1720000000000
5	54000000000000	1030000000000	27700000000000	3890000000000	13700000000000	51400000000
5.5	57200000000000	27600000000	27700000000000	830000000000	16300000000000	164000000000
6	60600000000000	6910000000000	27000000000000	974000000000	16200000000000	1580000000000
6.5	61500000000000	7890000000000	30400000000000	4610000000000	18400000000000	521000000000
7	65500000000000	1300000000000	31500000000000	2060000000000	16700000000000	3050000000000
7.5	71100000000000	2400000000000	31600000000000	2540000000000	14800000000000	1840000000000
8	72900000000000	11300000000000	31300000000000	933000000000	16700000000000	2160000000000
8.5	67700000000000	1830000000000	32900000000000	1950000000000	17500000000000	2190000000000
9	69100000000000	3790000000000	28100000000000	2520000000000	15700000000000	1230000000000
9.5	71100000000000	1030000000000	30200000000000	2340000000000	16200000000000	2670000000000
10	69200000000000	2120000000000	29700000000000	3710000000000	14400000000000	2170000000000
10.5	81800000000000	3570000000000	31800000000000	2650000000000	16600000000000	891000000000
11	77300000000000	1650000000000	29800000000000	1860000000000	17200000000000	615000000000
11.5	83300000000000	3360000000000	33800000000000	5310000000000	14700000000000	3180000000000
12	70100000000000	3840000000000	35000000000000	104000000000	15700000000000	2400000000000
12.5	69200000000000	3070000000000	32200000000000	1820000000000	16400000000000	922000000000
13	77100000000000	274000000000	29500000000000	2280000000000	15600000000000	795000000000
13.5	72000000000000	6960000000000	29700000000000	266000000000	15000000000000	1290000000000
14	71700000000000	10100000000000	33100000000000	197000000000	16400000000000	1430000000000
14.5	81200000000000	10300000000000	31500000000000	1220000000000	15600000000000	4590000000000
15	89500000000000	4070000000000	33200000000000	2070000000000	14700000000000	895000000000
15.5	79000000000000	5670000000000	34700000000000	3400000000000	16500000000000	1710000000000
16	85500000000000	10400000000000	34900000000000	935000000000	15100000000000	364000000000
16.5	80100000000000	9220000000000	37300000000000	3340000000000	17500000000000	2340000000000
17	83100000000000	7600000000000	39100000000000	4560000000000	17400000000000	3530000000000
17.5	72700000000000	252000000000	36900000000000	4180000000000	16200000000000	1850000000000
18	83900000000000	0	36500000000000	763000000000	18700000000000	2040000000000
18.5	89700000000000	5100000000000	39100000000000	1760000000000	20400000000000	3010000000000
19	91100000000000	348000000000	36600000000000	2950000000000	16400000000000	384000000000
19.5	88300000000000	5650000000000	37900000000000	1810000000000	17600000000000	633000000000
20	91400000000000	2100000000000	37500000000000	336000000000	17400000000000	393000000000

## Sheet: Supplementary Figure 3
Time	C	O	Na	Mg	Ca	Al	S	K	Si	Cr	Fe	Mn	Ni	Cu	Zn
Virgin	86.8	12.8	0.07	0.01	0.15	0	0	0	0.06	0.08	0	0.03	0	0	0
Fe_12 h	70.85	19.62	0	0.45	0.01	0	5.62	0.01	0.56	0.27	1.38	0	0	1.01	0.22
Fe_2 d	29.74	35.87	0	1.39	0.31	0.03	4.09	0.08	5.94	3.65	8.93	0.06	0.55	4.7	4.66
Fe_6 d	13.69	36.18	0.38	0.46	0.29	0.03	1.61	0	4.74	3.22	25.17	0	0.61	7.42	6.2
Fe_12 d	21.6	34.66	0.76	2.17	0.42	0.06	3	0.05	2.9	1.92	22.84	0	0.51	4.74	4.35
Fe_20 d	24.93	31.63	0.4	1.85	0.4	0.02	2.7	0.01	3.75	2.48	20.33	0.06	0.51	7.37	3.57
Al_12 h	82.52	10.98	0	0.03	0	0	5.16	0.12	0.4	0	0.13	0.41	0.24	0	0.01
Al_2 d	13.99	40.88	0	1.04	0.59	2.83	1.76	0.15	10.5	2.19	15.73	0	0	9.46	0.88
Al_6 d	24.79	35.64	0	0.56	0.22	2.25	0.8	0.04	13.68	1.44	8.33	0.25	0.19	10.57	1.24
Al_12 d	12.48	37.84	0.12	1.52	0.33	0.66	1.76	0.07	8.2	2.37	18.74	0.03	0.46	11.35	4.07
Al_20 d	11.5	34.25	0.35	1.16	0.88	0.39	1.84	0.16	6.8	3.06	25.52	0	0	10.12	3.97
Ctrl_12 h	79.5	12.86	0.07	0.09	0.03	0.04	5.77	0.01	0.46	0.06	0.26	0.14	0.12	0.49	0.1
Ctrl_2 d	21.32	35.97	0.29	1.14	0.15	0.35	2.24	0.15	9.59	1.58	7.86	0.06	0.58	14.64	4.08
Ctrl_6 d	45.84	33.33	0	0.54	0.21	1.27	4.74	0.01	5.39	0.26	0.9	0	0.12	6.78	0.61
Ctrl_12 d	19.9	36.66	0.14	2.08	2.44	0.26	2.64	0.03	8.23	1.48	6.79	0.14	0.45	14.93	3.83
Ctrl_20 d	24.69	34.78	0	1.02	0.17	2.44	1.55	0.14	12.93	0.52	2.79	0.03	0.37	17.08	1.49

## Sheet: Supplementary Figure 4
Supplementary Figure 4a			Supplementary Figure 4b			Supplementary Figure 4c
Binding energy	Relative Intensity		Binding energy	Relative Intensity		Binding energy	Relative Intensity
740.05	233		739.8	85.8		739.7	366.3
740	309.6		739.75	151.5		739.65	-151.2
739.95	363.8		739.7	245.4		739.6	38.4
739.9	-110.9		739.65	-120.8		739.55	-255.6
739.85	-298.5		739.6	-142		739.5	-294.1
739.8	-354.7		739.55	-102.4		739.45	-42.3
739.75	418.8		739.5	-120.3		739.4	181.3
739.7	1.1		739.45	189.5		739.35	67.8
739.65	-87.1		739.4	180.1		739.3	28.4
739.6	103.3		739.35	197.4		739.25	-217.7
739.55	71.1		739.3	260.2		739.2	-9
739.5	184.3		739.25	18.1		739.15	234.9
739.45	23.6		739.2	-137.3		739.1	142.2
739.4	-360.3		739.15	-221.4		739.05	-125.8
739.35	102.8		739.1	-62.8		739	-175.2
739.3	-29.3		739.05	68.9		738.95	-134.3
739.25	19.1		739	-182.9		738.9	20.4
739.2	233.7		738.95	459.4		738.85	-226.2
739.15	40.6		738.9	-257.3		738.8	422.2
739.1	53.7		738.85	38.3		738.75	472.5
739.05	162		738.8	-16.6		738.7	294.1
739	230.1		738.75	31.1		738.65	178.5
738.95	194.7		738.7	150		738.6	201.2
738.9	-75		738.65	172.4		738.55	286.6
738.85	-13.8		738.6	58.4		738.5	203.7
738.8	-291		738.55	-86		738.45	-152.6
738.75	21.5		738.5	-101.5		738.4	60.9
738.7	205.9		738.45	177.7		738.35	92.5
738.65	307.7		738.4	275.4		738.3	-70.7
738.6	230.1		738.35	152.5		738.25	155.6
738.55	363		738.3	449.3		738.2	-135.4
738.5	60.5		738.25	65.4		738.15	363.6
738.45	77.1		738.2	80.9		738.1	-210.8
738.4	416.4		738.15	92.6		738.05	-115.5
738.35	205.9		738.1	57.1		738	105.9
738.3	132.7		738.05	307.8		737.95	-36.8
738.25	154.9		738	183.1		737.9	158.6
738.2	127.3		737.95	-349.9		737.85	445.7
738.15	7.7		737.9	-63.3		737.8	596.4
738.1	431.9		737.85	66		737.75	139.8
738.05	26.6		737.8	187.3		737.7	158.8
738	99.6		737.75	365.1		737.65	194.6
737.95	18.2		737.7	249.5		737.6	173.4
737.9	506.8		737.65	88.3		737.55	447.5
737.85	415.4		737.6	-433.9		737.5	220.9
737.8	307.8		737.55	474.4		737.45	197.9
737.75	162.4		737.5	166.6		737.4	-195
737.7	210		737.45	59		737.35	78.5
737.65	-48.2		737.4	-398.1		737.3	-94.4
737.6	275		737.35	87.9		737.25	50.8
737.55	501.2		737.3	-94.3		737.2	72.8
737.5	96		737.25	209.4		737.15	135.9
737.45	449.3		737.2	-53.2		737.1	23.8
737.4	482.5		737.15	-123.9		737.05	26.6
737.35	371.5		737.1	253.1		737	-16.6
737.3	147.6		737.05	-9.3		736.95	-107.9
737.25	12.2		737	191.8		736.9	11.9
737.2	354		736.95	149.7		736.85	383.1
737.15	192.5		736.9	439.3		736.8	491.3
737.1	64.4		736.85	341.9		736.75	551.4
737.05	80.1		736.8	460.3		736.7	451.6
737	147.2		736.75	578.5		736.65	171.4
736.95	-84.1		736.7	187.4		736.6	446.5
736.9	-37.5		736.65	443		736.55	366.5
736.85	389.5		736.6	629.6		736.5	363
736.8	551.2		736.55	-37.3		736.45	88.6
736.75	578.8		736.5	-12.3		736.4	494.1
736.7	174.4		736.45	128.4		736.35	230.6
736.65	137.8		736.4	260		736.3	278.1
736.6	21.1		736.35	659		736.25	382.1
736.55	165.4		736.3	390.8		736.2	221.6
736.5	550.5		736.25	406.4		736.15	306.6
736.45	449.9		736.2	312.5		736.1	499.8
736.4	16		736.15	405.2		736.05	579.1
736.35	-101.3		736.1	581.3		736	35.1
736.3	380.7		736.05	535.9		735.95	423.3
736.25	313.3		736	263.7		735.9	542.7
736.2	-88		735.95	640.8		735.85	42
736.15	-165.9		735.9	168.5		735.8	358.6
736.1	-97.5		735.85	129.5		735.75	411
736.05	54.3		735.8	1157.3		735.7	973.3
736	-76.6		735.75	12		735.65	419.2
735.95	-4.7		735.7	516.1		735.6	584.4
735.9	164.5		735.65	914.6		735.55	345.2
735.85	85.3		735.6	364		735.5	402.1
735.8	-6		735.55	227.2		735.45	378
735.75	99.3		735.5	267.8		735.4	329.6
735.7	477.8		735.45	604.1		735.35	258.1
735.65	229.6		735.4	230.6		735.3	332.3
735.6	-187.7		735.35	347.8		735.25	138.7
735.55	88.7		735.3	340.4		735.2	52.6
735.5	204		735.25	537.1		735.15	1.8
735.45	253.1		735.2	20.3		735.1	503
735.4	189.6		735.15	-58.4		735.05	664
735.35	130		735.1	568.5		735	708.6
735.3	50.2		735.05	766		734.95	617.3
735.25	-60.4		735	336.5		734.9	613.4
735.2	84.2		734.95	181.3		734.85	615.6
735.15	274.2		734.9	498.4		734.8	595.4
735.1	206		734.85	789.3		734.75	423.9
735.05	-132		734.8	698.9		734.7	574.2
735	444		734.75	817.3		734.65	455.8
734.95	123.4		734.7	1134.9		734.6	549.9
734.9	245.9		734.65	986.9		734.55	884.7
734.85	-118.7		734.6	754.3		734.5	698.2
734.8	110.2		734.55	230		734.45	421.5
734.75	108		734.5	664.3		734.4	1016.2
734.7	-108.7		734.45	317.4		734.35	864.1
734.65	201.4		734.4	365.9		734.3	528.5
734.6	301.8		734.35	350.7		734.25	440.5
734.55	232.5		734.3	233.9		734.2	570
734.5	313.4		734.25	469.7		734.15	648
734.45	179		734.2	462.5		734.1	1139.6
734.4	260.2		734.15	295.5		734.05	756.4
734.35	230.2		734.1	747		734	587.5
734.3	65.4		734.05	211.3		733.95	631.9
734.25	369.9		734	898		733.9	694.3
734.2	297.5		733.95	991.7		733.85	241.8
734.15	350.5		733.9	669.4		733.8	519.1
734.1	194.4		733.85	793.3		733.75	1076.7
734.05	-117.1		733.8	812.3		733.7	907.5
734	524		733.75	885.6		733.65	977.6
733.95	248.6		733.7	840.6		733.6	622.4
733.9	443.5		733.65	405		733.55	973.4
733.85	163		733.6	67		733.5	1121.9
733.8	78		733.55	958.5		733.45	599.3
733.75	612.6		733.5	979.2		733.4	764.1
733.7	-33.6		733.45	889.3		733.35	622.1
733.65	207		733.4	311.5		733.3	639.3
733.6	115.8		733.35	948.5		733.25	476.2
733.55	22.9		733.3	476.1		733.2	525.8
733.5	-157.6		733.25	629		733.15	778.3
733.45	129.3		733.2	539.3		733.1	415.5
733.4	244.9		733.15	632.3		733.05	650.7
733.35	197		733.1	358.3		733	827.5
733.3	169.6		733.05	1094.6		732.95	490.8
733.25	-64.9		733	784.2		732.9	686.6
733.2	476.2		732.95	525.8		732.85	804.6
733.15	412.2		732.9	317.7		732.8	558.1
733.1	151.8		732.85	964.6		732.75	499.8
733.05	160.2		732.8	867.9		732.7	889.7
733	-120.3		732.75	704.3		732.65	978.2
732.95	185		732.7	360.8		732.6	760.4
732.9	372.5		732.65	602.5		732.55	590.4
732.85	228		732.6	763.6		732.5	357.8
732.8	399.5		732.55	584.5		732.45	251.5
732.75	363		732.5	732.5		732.4	301.9
732.7	-103.8		732.45	566.7		732.35	382.6
732.65	16.2		732.4	545.7		732.3	490.6
732.6	561.8		732.35	690.6		732.25	477.3
732.55	5.3		732.3	801		732.2	663.4
732.5	-117.2		732.25	504.7		732.15	1132.9
732.45	-280.1		732.2	640.3		732.1	747.1
732.4	-155.7		732.15	492.8		732.05	698.8
732.35	-48.8		732.1	461.7		732	945.9
732.3	304.1		732.05	497.7		731.95	215.9
732.25	263.5		732	657		731.9	182
732.2	-142.3		731.95	1013.4		731.85	325.7
732.15	-13		731.9	853.3		731.8	507.6
732.1	169.8		731.85	1048.5		731.75	-101
732.05	53.9		731.8	696.1		731.7	129.2
732	-30.9		731.75	572.9		731.65	227.4
731.95	134.3		731.7	281		731.6	83
731.9	173.6		731.65	725.3		731.55	214.5
731.85	-26.1		731.6	391.3		731.5	740.7
731.8	444.3		731.55	575.4		731.45	56.1
731.75	-91.1		731.5	528.2		731.4	527.1
731.7	213.4		731.45	999.2		731.35	669.6
731.65	198.3		731.4	958.8		731.3	653.8
731.6	115		731.35	893.3		731.25	265.1
731.55	71.8		731.3	743.9		731.2	212.9
731.5	180.9		731.25	614.9		731.15	462.7
731.45	83.4		731.2	641.4		731.1	242.6
731.4	286.3		731.15	583.2		731.05	539.8
731.35	-90.2		731.1	885.6		731	957.9
731.3	553.7		731.05	786.8		730.95	290.9
731.25	179.1		731	617.4		730.9	501.9
731.2	-156.3		730.95	103		730.85	652.4
731.15	29.8		730.9	726.3		730.8	679
731.1	197		730.85	911.4		730.75	243.2
731.05	162.4		730.8	942.6		730.7	323.3
731	419.2		730.75	1039		730.65	607.9
730.95	392		730.7	509		730.6	398
730.9	192.4		730.65	331.6		730.55	876.8
730.85	-40.3		730.6	786.6		730.5	688.4
730.8	283		730.55	670.6		730.45	665.8
730.75	442		730.5	546.9		730.4	154.5
730.7	-416.4		730.45	433.9		730.35	994.6
730.65	-41.7		730.4	439.4		730.3	596.7
730.6	137.7		730.35	1149.9		730.25	341.7
730.55	140		730.3	818.7		730.2	218.6
730.5	272.3		730.25	638.4		730.15	779.7
730.45	-41.7		730.2	831.9		730.1	541.6
730.4	319.8		730.15	928.7		730.05	776.5
730.35	342.9		730.1	506.1		730	515.8
730.3	312.4		730.05	632.7		729.95	464.3
730.25	214.8		730	787.3		729.9	230.1
730.2	168.1		729.95	591.8		729.85	400.5
730.15	263.1		729.9	627.6		729.8	740.1
730.1	340.1		729.85	583.5		729.75	952
730.05	6.2		729.8	347.6		729.7	576
730	140.4		729.75	874.6		729.65	972.8
729.95	-5		729.7	747.4		729.6	872.7
729.9	-133.9		729.65	429.7		729.55	761.6
729.85	135.5		729.6	666.3		729.5	1067.2
729.8	173.1		729.55	894.2		729.45	754.2
729.75	87.5		729.5	1198.5		729.4	652.4
729.7	131.2		729.45	735.2		729.35	1052.7
729.65	111.3		729.4	996		729.3	1051.7
729.6	417.9		729.35	703.8		729.25	780.4
729.55	174.2		729.3	752.6		729.2	873.3
729.5	279		729.25	850.4		729.15	1163.1
729.45	-80		729.2	746.2		729.1	1226.4
729.4	143.5		729.15	984.3		729.05	1137.6
729.35	334.9		729.1	1087.6		729	894.8
729.3	253.3		729.05	972.5		728.95	652.5
729.25	681.2		729	1153.6		728.9	868.7
729.2	795.7		728.95	960.9		728.85	578.6
729.15	773.2		728.9	1403.7		728.8	907
729.1	526.2		728.85	1433.7		728.75	1111.8
729.05	413.8		728.8	1567.2		728.7	830.6
729	-79		728.75	1323.1		728.65	580.2
728.95	-6.8		728.7	1060.6		728.6	1130.4
728.9	485.9		728.65	1412.3		728.55	1249.4
728.85	443.8		728.6	1560.6		728.5	1029.5
728.8	445.9		728.55	941.2		728.45	766.7
728.75	253.3		728.5	1173.6		728.4	1383.5
728.7	-160.5		728.45	1743.2		728.35	1352.6
728.65	371.5		728.4	1452.9		728.3	1512.9
728.6	144		728.35	1409.8		728.25	1437.6
728.55	68		728.3	1060.2		728.2	1525.6
728.5	207.1		728.25	1229.6		728.15	1984.4
728.45	780		728.2	1551.8		728.1	1549.5
728.4	171.4		728.15	1483		728.05	1938.7
728.35	218.6		728.1	1758.9		728	1634.7
728.3	271.8		728.05	1575.4		727.95	1596.8
728.25	452		728	1890.4		727.9	1188.9
728.2	304.5		727.95	1309.8		727.85	1696.1
728.15	647.3		727.9	1560.8		727.8	2050.2
728.1	446.5		727.85	1721.1		727.75	1705.6
728.05	405.9		727.8	1898.7		727.7	1796.4
728	23.3		727.75	1968.2		727.65	1850
727.95	326.7		727.7	2224.7		727.6	1748.8
727.9	383.7		727.65	2221.3		727.55	2076.4
727.85	445.3		727.6	2044		727.5	1893.9
727.8	915.1		727.55	2189.3		727.45	2028.8
727.75	786.8		727.5	1870.2		727.4	2194.2
727.7	580.3		727.45	1883.6		727.35	1852.9
727.65	778.7		727.4	2195.4		727.3	1694.7
727.6	823.7		727.35	1885		727.25	1856
727.55	667.8		727.3	2238.9		727.2	2025.8
727.5	932		727.25	1777		727.15	2249.8
727.45	649.2		727.2	2032.3		727.1	2200.6
727.4	132.6		727.15	2273.5		727.05	2196.9
727.35	518.5		727.1	1981.7		727	2547.4
727.3	954.5		727.05	2108.6		726.95	2542.4
727.25	818		727	2614.7		726.9	2530.9
727.2	1145.2		726.95	2455.4		726.85	2040
727.15	632.9		726.9	2338.7		726.8	2259.4
727.1	920		726.85	2349.2		726.75	2251.7
727.05	680.3		726.8	2639.2		726.7	2175.3
727	799.9		726.75	2692.9		726.65	2095.2
726.95	769.6		726.7	3143.8		726.6	2252.3
726.9	825.9		726.65	2409.8		726.55	2612.3
726.85	902.2		726.6	2500.7		726.5	2886.4
726.8	724.2		726.55	2896.6		726.45	2895.6
726.75	552.5		726.5	2880.2		726.4	2739.6
726.7	931.5		726.45	2729.8		726.35	2656
726.65	621.6		726.4	2852.4		726.3	2717.1
726.6	617.9		726.35	2949.8		726.25	2889.8
726.55	854.7		726.3	3506.9		726.2	2477.3
726.5	752.8		726.25	3159.5		726.15	2984.1
726.45	378.6		726.2	3170.3		726.1	3004.9
726.4	825.7		726.15	3065.1		726.05	2834.5
726.35	750.9		726.1	3340.6		726	2924.4
726.3	1113.1		726.05	3429.1		725.95	3220.4
726.25	569.3		726	2943.8		725.9	3212.2
726.2	731.3		725.95	2877.4		725.85	2711
726.15	546.5		725.9	3137		725.8	2888.6
726.1	358.3		725.85	3041.4		725.75	2829.1
726.05	1123.5		725.8	3352.8		725.7	2820.6
726	1161.5		725.75	3162.7		725.65	2720.3
725.95	800		725.7	3153.9		725.6	2819.5
725.9	1104.4		725.65	3167.9		725.55	3472.2
725.85	735.8		725.6	3300		725.5	2903.9
725.8	493.3		725.55	3462.7		725.45	2937.5
725.75	541.3		725.5	3718.7		725.4	3323.3
725.7	516.7		725.45	3649.7		725.35	3479.2
725.65	1036.6		725.4	3386.6		725.3	3453.9
725.6	1165.4		725.35	3599		725.25	3027.6
725.55	1159.5		725.3	3369.1		725.2	2675.8
725.5	1459.2		725.25	3695		725.15	3170.2
725.45	744.9		725.2	3693.6		725.1	3172.5
725.4	676.3		725.15	3569.5		725.05	2729.8
725.35	976.7		725.1	3613		725	2998.7
725.3	734.5		725.05	3637.1		724.95	3095.7
725.25	369.4		725	3719.7		724.9	3111
725.2	878.7		724.95	3497.9		724.85	2891.6
725.15	1099.9		724.9	3390.3		724.8	3097.9
725.1	764.9		724.85	3486		724.75	2757.8
725.05	885.1		724.8	3765.2		724.7	3213.1
725	1172.2		724.75	3664		724.65	2696.2
724.95	987.4		724.7	3453.6		724.6	2822.7
724.9	740.2		724.65	3341.9		724.55	2899.1
724.85	705.2		724.6	3684.3		724.5	2630.6
724.8	643.1		724.55	3357.4		724.45	2955.7
724.75	651.5		724.5	3222.6		724.4	2950.4
724.7	956.2		724.45	3490.1		724.35	3138.4
724.65	642.1		724.4	3494.9		724.3	2838.4
724.6	597.7		724.35	3239.9		724.25	3170.5
724.55	1146.6		724.3	3123.9		724.2	2746.7
724.5	1155.7		724.25	3386		724.15	2417.3
724.45	1080.2		724.2	3298.6		724.1	2526.3
724.4	870.9		724.15	2578.1		724.05	2889
724.35	993.1		724.1	3153.9		724	2701.3
724.3	582.2		724.05	3118.1		723.95	2483.9
724.25	584.8		724	3121.3		723.9	2612.6
724.2	816.7		723.95	3564.7		723.85	2317.2
724.15	1154.3		723.9	3148.3		723.8	2300
724.1	774.7		723.85	2840.4		723.75	2465
724.05	906		723.8	2737		723.7	2510.5
724	582.1		723.75	2600.3		723.65	2278.3
723.95	-19.5		723.7	2469.9		723.6	2177.2
723.9	766.5		723.65	2521.9		723.55	2063.1
723.85	513		723.6	2112.8		723.5	2376.2
723.8	633.9		723.55	2488.7		723.45	2549.9
723.75	682.8		723.5	2205.8		723.4	2152.7
723.7	763.5		723.45	2334.2		723.35	2261.2
723.65	578.2		723.4	1919.6		723.3	1981.2
723.6	627.9		723.35	2513.2		723.25	1999.6
723.55	483.4		723.3	2322.3		723.2	1895.6
723.5	942.4		723.25	2003.9		723.15	1765.7
723.45	859.4		723.2	2176.4		723.1	1882.8
723.4	625.7		723.15	2235.3		723.05	2043.5
723.35	1030.4		723.1	1828.9		723	2026
723.3	995.2		723.05	1908.8		722.95	1601.3
723.25	725.3		723	2059.6		722.9	1606.5
723.2	842.2		722.95	1634.1		722.85	1612.7
723.15	729.8		722.9	1537.7		722.8	1798.1
723.1	923.3		722.85	2276.3		722.75	1373.3
723.05	807.4		722.8	2025.3		722.7	1600.7
723	855.9		722.75	1907.5		722.65	1405.3
722.95	720.6		722.7	1974.9		722.6	1417.1
722.9	863.7		722.65	1822.1		722.55	1723.1
722.85	1275.1		722.6	1467.6		722.5	1428.7
722.8	797.3		722.55	1843.6		722.45	1095.9
722.75	1024.9		722.5	1634.2		722.4	1660.2
722.7	496		722.45	1481		722.35	1107.5
722.65	375		722.4	1591		722.3	1480.1
722.6	641.8		722.35	1569.4		722.25	971.9
722.55	845.4		722.3	1596.8		722.2	1063.5
722.5	634.9		722.25	1366.8		722.15	1262.9
722.45	953.8		722.2	1303.5		722.1	1375.8
722.4	1094.5		722.15	2032.5		722.05	1046.7
722.35	994.5		722.1	1943.4		722	1366.2
722.3	1062.9		722.05	2181.7		721.95	1761.4
722.25	568.4		722	1217.2		721.9	1280.6
722.2	661		721.95	1775.4		721.85	1425.1
722.15	563.7		721.9	1389.6		721.8	1320.5
722.1	1441.6		721.85	1406.1		721.75	1198.6
722.05	1039.8		721.8	1285.2		721.7	1427
722	819.7		721.75	1485.2		721.65	1603.6
721.95	815.5		721.7	1282.2		721.6	1459.9
721.9	706.6		721.65	1408.1		721.55	1287.4
721.85	478.9		721.6	1650.9		721.5	1262.8
721.8	430.4		721.55	1249.3		721.45	1251.3
721.75	492.2		721.5	1331.8		721.4	1333.6
721.7	715.8		721.45	1479.9		721.35	1192
721.65	834.7		721.4	1762.9		721.3	1504.1
721.6	947		721.35	1662.3		721.25	1455
721.55	1066.5		721.3	1572.9		721.2	1428.1
721.5	971.5		721.25	1782.6		721.15	1314.9
721.45	695.9		721.2	1839.7		721.1	1628
721.4	815.9		721.15	1693.3		721.05	1359.1
721.35	1127.6		721.1	1883.9		721	1441.8
721.3	857.3		721.05	1886.6		720.95	1591.2
721.25	605.8		721	1948.4		720.9	1416.5
721.2	412.8		720.95	1540.7		720.85	1486.3
721.15	820.6		720.9	1516.4		720.8	1510.8
721.1	506.3		720.85	1774		720.75	1933
721.05	440.1		720.8	2062.3		720.7	1720
721	681.1		720.75	2267.7		720.65	1342.7
720.95	848.3		720.7	1668.8		720.6	1450.9
720.9	798.1		720.65	1821.4		720.55	1070.1
720.85	838.3		720.6	1929.1		720.5	1496
720.8	475		720.55	2046.6		720.45	1901
720.75	666.2		720.5	1992.6		720.4	1480.4
720.7	935.2		720.45	1673.9		720.35	1500.5
720.65	581.6		720.4	1691.8		720.3	1831.5
720.6	881.1		720.35	1713		720.25	1904
720.55	477.2		720.3	1950.3		720.2	1283.3
720.5	734		720.25	1779.3		720.15	1662.2
720.45	773.3		720.2	1726.4		720.1	1853.5
720.4	755.1		720.15	2218.3		720.05	1602
720.35	735.5		720.1	1978.9		720	1368.4
720.3	594.4		720.05	2250.5		719.95	1393.1
720.25	859.9		720	1808.6		719.9	1772.1
720.2	614		719.95	1773.8		719.85	1156.5
720.15	806		719.9	2052.7		719.8	1842.6
720.1	1030		719.85	1651		719.75	1554.5
720.05	519.9		719.8	1951.6		719.7	1553
720	899.2		719.75	2243		719.65	1693.3
719.95	819.7		719.7	2019		719.6	2111.9
719.9	678.1		719.65	1912.6		719.55	1904.5
719.85	753.1		719.6	1895.6		719.5	1514.5
719.8	923.5		719.55	2051.7		719.45	1389.6
719.75	908.2		719.5	1872.7		719.4	1564.4
719.7	601.5		719.45	2004.2		719.35	1454.6
719.65	725.1		719.4	1864.7		719.3	1442.3
719.6	972.3		719.35	2159.7		719.25	1969.9
719.55	709.6		719.3	2004.1		719.2	1600
719.5	1010.1		719.25	1929.5		719.15	1564.6
719.45	741.2		719.2	1726.9		719.1	1681
719.4	749		719.15	1729.9		719.05	1330.2
719.35	505.3		719.1	2235.8		719	1804.7
719.3	494.5		719.05	2105.1		718.95	1443.4
719.25	957.2		719	2045.9		718.9	1861.3
719.2	655.4		718.95	2251.9		718.85	1511.4
719.15	592.6		718.9	2251.9		718.8	1945.1
719.1	346.8		718.85	2205.4		718.75	1364.8
719.05	765.2		718.8	2022.2		718.7	1690.4
719	832.6		718.75	2150.9		718.65	1788.6
718.95	1172.3		718.7	1812.8		718.6	1523.6
718.9	827.9		718.65	1961.4		718.55	1235.2
718.85	664.7		718.6	1797.2		718.5	1484.7
718.8	374.1		718.55	1800.5		718.45	1840.8
718.75	788.8		718.5	2090.4		718.4	1626.9
718.7	952.4		718.45	2174.5		718.35	1615.9
718.65	927.5		718.4	2317		718.3	1545.7
718.6	748.3		718.35	2308.9		718.25	1247.7
718.55	752.1		718.3	1781.6		718.2	1586.5
718.5	527.1		718.25	2083.6		718.15	1531.5
718.45	909		718.2	1969.3		718.1	1398.1
718.4	931.1		718.15	1984.1		718.05	1555.2
718.35	857.1		718.1	1840.2		718	1237.8
718.3	614.7		718.05	1959.3		717.95	1668.4
718.25	783.5		718	2109.4		717.9	1245.4
718.2	692		717.95	1818.1		717.85	1492.1
718.15	1141.9		717.9	2142.3		717.8	1248.6
718.1	558.6		717.85	2298.8		717.75	1657
718.05	741.7		717.8	1789.5		717.7	1556.4
718	1243.1		717.75	1822.7		717.65	1730.4
717.95	1242.3		717.7	1904.6		717.6	1382.6
717.9	844		717.65	2254.8		717.55	1579
717.85	819.2		717.6	2321.3		717.5	1641.4
717.8	860.3		717.55	1821.8		717.45	1353.9
717.75	895.1		717.5	1981.6		717.4	1708
717.7	778.1		717.45	1985.3		717.35	1684.3
717.65	771.1		717.4	2069		717.3	1537.2
717.6	962.7		717.35	1689.1		717.25	1339.6
717.55	998.9		717.3	2147.6		717.2	1556.9
717.5	669.4		717.25	1509.7		717.15	1745
717.45	618.1		717.2	1588.7		717.1	1331.1
717.4	788.8		717.15	1872.9		717.05	1415.1
717.35	1147.8		717.1	2201.7		717	1598
717.3	641.6		717.05	2241.8		716.95	1416.6
717.25	931.3		717	2045.2		716.9	1278.2
717.2	988.5		716.95	2281.4		716.85	1213.7
717.15	1253.2		716.9	2382.6		716.8	1534.7
717.1	1089.6		716.85	1699.3		716.75	1575.2
717.05	991.2		716.8	2001.7		716.7	1918.8
717	608.9		716.75	1853.2		716.65	1576.6
716.95	960		716.7	2047.1		716.6	1587.3
716.9	996.5		716.65	1719.4		716.55	1897.3
716.85	934.1		716.6	1771.5		716.5	1662.8
716.8	1108.9		716.55	2141.5		716.45	1393
716.75	950.5		716.5	2110.8		716.4	1612.9
716.7	666.2		716.45	2394.9		716.35	1432.6
716.65	479.2		716.4	2107.9		716.3	1906.3
716.6	699		716.35	1936.1		716.25	1945.6
716.55	782.4		716.3	2310.5		716.2	1503.3
716.5	1191.1		716.25	2181.8		716.15	1646.4
716.45	1144.5		716.2	2397.6		716.1	1690.3
716.4	1059.7		716.15	2401		716.05	1348
716.35	698.9		716.1	2379.9		716	1473.2
716.3	831.1		716.05	2015.4		715.95	1776.2
716.25	691		716	2393.4		715.9	1777.7
716.2	846.2		715.95	1782.3		715.85	1804.3
716.15	942.2		715.9	2776.9		715.8	1821.1
716.1	929.4		715.85	2433.2		715.75	1776.3
716.05	837.1		715.8	2292		715.7	1764.8
716	992		715.75	2340.1		715.65	2186.3
715.95	920.3		715.7	2448.4		715.6	1676.6
715.9	1071.7		715.65	2814.2		715.55	1806.9
715.85	1326.5		715.6	2449.8		715.5	2094.3
715.8	1037.2		715.55	2370		715.45	2432.1
715.75	966.9		715.5	2369.5		715.4	2213
715.7	787		715.45	2703		715.35	1998.8
715.65	1078.4		715.4	2317.2		715.3	2101.7
715.6	1051.9		715.35	2649		715.25	2326
715.55	597.8		715.3	2826.8		715.2	2121.8
715.5	1164.4		715.25	2774.1		715.15	2276.9
715.45	916.7		715.2	2805.4		715.1	2312.7
715.4	845.6		715.15	2648.8		715.05	2138.2
715.35	1267.6		715.1	2718.2		715	2800.8
715.3	959.7		715.05	3235.2		714.95	2405
715.25	1042.7		715	2750.1		714.9	2173
715.2	1039.5		714.95	3182.3		714.85	2684
715.15	1459.9		714.9	2984.6		714.8	2762
715.1	1325.8		714.85	3299.1		714.75	2913.9
715.05	1132.8		714.8	3175.3		714.7	2679.5
715	1053.9		714.75	3404		714.65	2449.7
714.95	1075.2		714.7	3060.6		714.6	2643.1
714.9	1423.4		714.65	3188		714.55	2500.5
714.85	908.2		714.6	3106.4		714.5	2920.7
714.8	1057.1		714.55	3510.5		714.45	3237.6
714.75	1168.6		714.5	2937.2		714.4	2543.9
714.7	1023.6		714.45	3414		714.35	2503.9
714.65	1640.6		714.4	3761		714.3	2922.6
714.6	1363		714.35	4131.8		714.25	3360.4
714.55	870.3		714.3	4197.4		714.2	3331.8
714.5	1315.7		714.25	4225.3		714.15	3122.1
714.45	1136.5		714.2	3970.2		714.1	3176.9
714.4	1160		714.15	3856.4		714.05	3361.3
714.35	1123.2		714.1	3797		714	3396.7
714.3	1445		714.05	3649.6		713.95	3288.6
714.25	1468.3		714	3879.5		713.9	3389.4
714.2	1409.2		713.95	3981.1		713.85	3626.1
714.15	1537.5		713.9	3698.8		713.8	3894.3
714.1	1338		713.85	3782.7		713.75	3713.6
714.05	1043.2		713.8	3914.9		713.7	3329.3
714	1363.4		713.75	4434.5		713.65	3667.7
713.95	1485.9		713.7	4555.4		713.6	3693.6
713.9	1269		713.65	4612		713.55	3999.2
713.85	1175.6		713.6	4760.9		713.5	4063.7
713.8	1104.3		713.55	4823.9		713.45	3966.6
713.75	1193.8		713.5	4758.5		713.4	3845.2
713.7	1186.7		713.45	4459.6		713.35	4162.4
713.65	1424		713.4	4460.6		713.3	3977.3
713.6	1751		713.35	4478.5		713.25	4616
713.55	1538.3		713.3	4868		713.2	4798.2
713.5	1440.9		713.25	5076.8		713.15	4794.6
713.45	1569.4		713.2	5560.3		713.1	4504.4
713.4	1205.8		713.15	5122.3		713.05	4580.1
713.35	1287		713.1	5114.5		713	5029.4
713.3	1438.2		713.05	5086.7		712.95	4602.8
713.25	1212.7		713	5115.8		712.9	4774.7
713.2	1813.7		712.95	5211.1		712.85	4939
713.15	1608.2		712.9	5457.3		712.8	5430.9
713.1	1417.5		712.85	6165.7		712.75	5112
713.05	1037.7		712.8	5831.6		712.7	5324.2
713	1290.4		712.75	5763.3		712.65	5253.3
712.95	1376.5		712.7	5728.4		712.6	5172.9
712.9	1088		712.65	6164.5		712.55	5305.6
712.85	1448.7		712.6	6032.4		712.5	5338.5
712.8	1875.6		712.55	6215		712.45	5675.1
712.75	1572.2		712.5	6362.1		712.4	5799.1
712.7	2029.1		712.45	6200.9		712.35	5686.2
712.65	1674.6		712.4	6357.5		712.3	5766.1
712.6	1479.6		712.35	6313.2		712.25	5896
712.55	1623.3		712.3	6313.6		712.2	5557.8
712.5	1727.8		712.25	6632.3		712.15	5818.6
712.45	1432.5		712.2	6526.3		712.1	6238.4
712.4	1386.1		712.15	6450.8		712.05	6113.7
712.35	1644.2		712.1	6733.7		712	6295.6
712.3	1559.6		712.05	6528.6		711.95	5713.1
712.25	1492		712	6855.7		711.9	5783.3
712.2	1403.4		711.95	7196.4		711.85	5809.1
712.15	1678.7		711.9	7307.9		711.8	5837
712.1	1619		711.85	7143.6		711.75	6149.5
712.05	1642.1		711.8	7149.1		711.7	6095.2
712	1377.1		711.75	7025.9		711.65	6388.3
711.95	1342.4		711.7	6851.8		711.6	6677.6
711.9	1526		711.65	7037.7		711.55	6395.5
711.85	1587.4		711.6	7065.1		711.5	6083.8
711.8	1712		711.55	7133		711.45	6359.3
711.75	1351.6		711.5	6965.6		711.4	5959.3
711.7	1487.7		711.45	7162.8		711.35	6410.5
711.65	1412.6		711.4	7336.3		711.3	6438.6
711.6	1489.6		711.35	6859.8		711.25	6578.4
711.55	1323.7		711.3	7035.1		711.2	5989
711.5	1729.2		711.25	6883.3		711.15	5966.7
711.45	1235.2		711.2	7196.5		711.1	5785.7
711.4	959.9		711.15	6799.4		711.05	5882.6
711.35	1141.6		711.1	6691.6		711	6264.6
711.3	1270.2		711.05	6956.5		710.95	5798
711.25	1351.3		711	6820.7		710.9	6187.5
711.2	655.8		710.95	6723.9		710.85	5908.9
711.15	1069.8		710.9	6515		710.8	6025.4
711.1	1036.4		710.85	6286.2		710.75	5656.7
711.05	861.1		710.8	6180.9		710.7	5125.8
711	1083.1		710.75	6307.8		710.65	5102.3
710.95	830.1		710.7	5960.5		710.6	4710.3
710.9	891.3		710.65	6204.3		710.55	4935.2
710.85	949.2		710.6	5764		710.5	4876.6
710.8	1096.2		710.55	5540.1		710.45	5033.5
710.75	1171.2		710.5	5670.7		710.4	4178.6
710.7	988		710.45	5445.1		710.35	4518.7
710.65	1066.4		710.4	5277.3		710.3	4377.7
710.6	1089.3		710.35	5061.5		710.25	4164.2
710.55	1033.3		710.3	4797		710.2	3763.4
710.5	1061.9		710.25	4659.2		710.15	3830.2
710.45	810.4		710.2	4433.7		710.1	3270.6
710.4	616.5		710.15	4414.1		710.05	3556.6
710.35	584.4		710.1	3832.8		710	3224.3
710.3	746.1		710.05	3996.6		709.95	3362.4
710.25	715.5		710	3479.9		709.9	3152.6
710.2	716.1		709.95	3002.2		709.85	2705.9
710.15	81.7		709.9	3325.9		709.8	2825.9
710.1	210		709.85	3276.4		709.75	2392.2
710.05	412.8		709.8	2949.1		709.7	2131.8
710	580.4		709.75	2907.1		709.65	2204.9
709.95	782.2		709.7	2899.3		709.6	2070.7
709.9	518.2		709.65	2228.8		709.55	1881.7
709.85	558.4		709.6	2263.5		709.5	1729.1
709.8	257.7		709.55	2272.5		709.45	1884.7
709.75	167		709.5	1950.1		709.4	1492.1
709.7	197.6		709.45	1841.5		709.35	1539.9
709.65	167.9		709.4	1269.6		709.3	1053.7
709.6	234		709.35	1306.7		709.25	1265.1
709.55	37.9		709.3	1545.1		709.2	1037.1
709.5	-259.1		709.25	1308.1		709.15	801.9
709.45	-6.5		709.2	1277.8		709.1	830.5
709.4	241.2		709.15	965		709.05	711.4
709.35	347.8		709.1	823.6		709	891.3
709.3	333.5		709.05	1064.6		708.95	618.6
709.25	114.8		709	952.4		708.9	811
709.2	380.9		708.95	525.4		708.85	677.8
709.15	160		708.9	557.5		708.8	597.5
709.1	-23.9		708.85	727.5		708.75	907.8
709.05	172.6		708.8	633.3		708.7	808.5
709	27.5		708.75	572.9		708.65	345.8
708.95	33.3		708.7	522.6		708.6	229.7
708.9	578.2		708.65	397.8		708.55	381.9
708.85	359.1		708.6	531.9		708.5	434.2
708.8	224.2		708.55	239.7		708.45	484.2
708.75	264.7		708.5	296.8		708.4	515.6
708.7	450.6		708.45	16		708.35	489.6
708.65	270.6		708.4	278.9		708.3	295.3
708.6	89.6		708.35	81.9		708.25	93
708.55	109.3		708.3	362		708.2	299.8
708.5	39.6		708.25	222.7		708.15	376.4
708.45	-49.7		708.2	408.8		708.1	277.6
708.4	167.9		708.15	-33.9		708.05	631.4
708.35	123.5		708.1	10.3		708	513.2
708.3	242.3		708.05	-206.5		707.95	344.2
708.25	-72.5		708	225		707.9	43.8
708.2	-177.7		707.95	64.8		707.85	-127.8
708.15	392.5		707.9	-52.8		707.8	150.5
708.1	297.1		707.85	201.1		707.75	275.5
708.05	337.9		707.8	177.9		707.7	35.9
708	332.4		707.75	-124.6		707.65	327.5
707.95	553.3		707.7	-51.4		707.6	228.7
707.9	161.5		707.65	-60.8		707.55	287.1
707.85	-367.2		707.6	-68.1		707.5	-79
707.8	47.2		707.55	-50.2		707.45	298.6
707.75	-68.5		707.5	136.1		707.4	216.3
707.7	3		707.45	-2.8		707.35	290.7
707.65	101.3		707.4	-151.7		707.3	100.3
707.6	355.9		707.35	-0.8		707.25	310.3
707.55	33.7		707.3	156.5		707.2	212.5
707.5	167.1		707.25	166.4		707.15	374.6
707.45	462.4		707.2	42.2		707.1	356.9
707.4	214.6		707.15	-33.3		707.05	117.8
707.35	-53.6		707.1	-81.5		707	143.7
707.3	-43.2		707.05	142.8		706.95	75.5
707.25	388.3		707	136.7		706.9	165.6
707.2	170.5		706.95	205.9		706.85	256.8
707.15	177.4		706.9	75.9		706.8	515.3
707.1	277.7		706.85	354.2		706.75	298.8
707.05	63.6		706.8	505.1		706.7	254.1
707	275.3		706.75	135.5		706.65	106.8
706.95	357.9		706.7	203.7		706.6	82.8
706.9	163.4		706.65	177.1		706.55	353
706.85	369.2		706.6	-61.1		706.5	186.4
706.8	63.3		706.55	46.2		706.45	730.2
706.75	164.4		706.5	309.6		706.4	346
706.7	-159.8		706.45	134.2		706.35	138.6
706.65	265.2		706.4	247.5		706.3	320.8
706.6	-84.6		706.35	140.1		706.25	232.4
706.55	-68.8		706.3	235.1		706.2	166.6
706.5	270.6		706.25	133.9		706.15	307.8
706.45	20.4		706.2	-27.1		706.1	357.7
706.4	53.7		706.15	151.8		706.05	211.2
706.35	392.6		706.1	135.1		706	364.7
706.3	253.1		706.05	202		705.95	320.4
706.25	423.3		706	226.1		705.9	412.1
706.2	228.9		705.95	184.5		705.85	466.9
706.15	-157.6		705.9	-210.8		705.8	144.1
706.1	448.9		705.85	-73.1		705.75	57.1
706.05	-41.8		705.8	125.7		705.7	154.4
706	-130		705.75	121.9		705.65	133.9
705.95	-23.3		705.7	-222.9		705.6	467.8
705.9	-3.9		705.65	109.1		705.55	417
705.85	116.7		705.6	25.5		705.5	313.2
705.8	122.5		705.55	113.7		705.45	-297.8
705.75	-303.9		705.5	-177.5		705.4	274.1
705.7	423.3		705.45	-22.6		705.35	111.5
705.65	141.8		705.4	246.8		705.3	243.9
705.6	33.2		705.35	440		705.25	324
705.55	-224.4		705.3	146.9		705.2	-59.1
705.5	-153.2		705.25	75.6		705.15	319.8
705.45	375.6		705.2	34.3		705.1	529.8
705.4	153.3		705.15	0.5		705.05	89.2
705.35	-197.5		705.1	-91.5		705	206.3
705.3	220.1		705.05	201.7		704.95	157.1
705.25	799.7		705	-12.6		704.9	-261.5
705.2	479.6		704.95	338.2		704.85	192
705.15	27.5		704.9	-24.9		704.8	-90
705.1	53.5		704.85	91.6		704.75	192.4
705.05	-220.1		704.8	302.5		704.7	129.2
705	121.2		704.75	-44.3		704.65	324.2
704.95	130.7		704.7	333		704.6	82.9
704.9	376.1		704.65	187.5		704.55	-30.6
704.85	96.2		704.6	147.5		704.5	70.6
704.8	88.1		704.55	-121.8		704.45	360
704.75	-36.4		704.5	-238.7		704.4	114.2
704.7	-131.1		704.45	-158.3		704.35	236.4
704.65	-136.7		704.4	28.5		704.3	270.8
704.6	154.6		704.35	153.8		704.25	-58.4
704.55	78.3		704.3	264.4		704.2	169.1
704.5	215		704.25	163.2		704.15	357.1
704.45	392.5		704.2	-6.9		704.1	456.4
704.4	-49.9		704.15	-225		704.05	357.9
704.35	138.2		704.1	202.9		704	147.8
704.3	170.8		704.05	-63		703.95	-57.9
704.25	173.2		704	37.5		703.9	21.5
704.2	287.9		703.95	-19.5		703.85	385.3
704.15	60.1		703.9	76.7		703.8	286.8
704.1	-75.3		703.85	14.8		703.75	167.5
704.05	-270.8		703.8	267.2		703.7	-11
704	0		703.75	189.2		703.65	60.6
703.95	-128.8		703.7	-10.7		703.6	-250.8
703.9	174.1		703.65	146		703.55	303.4
703.85	184		703.6	175.8		703.5	-72.9
703.8	158.9		703.55	288.4		703.45	-12.1
703.75	485.9		703.5	80.3		703.4	-198.4
703.7	262.2		703.45	-247.2		703.35	26.7
703.65	111.7		703.4	317.9		703.3	-12.1
703.6	260.6		703.35	242.1		703.25	-2.7
703.55	69.8		703.3	461.8		703.2	404.9
703.5	93.2		703.25	46.7		703.15	129.1
703.45	31.2		703.2	-82		703.1	76
703.4	174.8		703.15	225.6		703.05	194.2
703.35	469.4		703.1	387.8		703	433.7
703.3	111.8		703.05	-26.7		702.95	37.4
703.25	149.8		703	516.7		702.9	29.5
703.2	82.3		702.95	149.7		702.85	205.3
703.15	274.4		702.9	460.9		702.8	135.6
703.1	-218.8		702.85	117.5		702.75	222.1
703.05	23.2		702.8	66.9		702.7	217.6
703	19.6		702.75	184.9		702.65	399.3
702.95	347.2		702.7	-77.6		702.6	197.3
702.9	135.3		702.65	225.3		702.55	-50.9
702.85	193.2		702.6	7.5		702.5	-294.1
702.8	188.4		702.55	-89		702.45	114.8
702.75	280.1		702.5	45.1		702.4	350.3
702.7	-17.3		702.45	-21.6		702.35	315.7
702.65	346.7		702.4	415.5		702.3	188.3
702.6	192.5		702.35	87.6		702.25	201
702.55	-47.9		702.3	-205.4		702.2	360.1
702.5	48.2		702.25	21.4		702.15	221.3
702.45	31		702.2	-136.5		702.1	347.9
702.4	-21.5		702.15	84.3		702.05	263.6
702.35	77.6		702.1	-78.5		702	340.5
702.3	324.2		702.05	-143.3		701.95	-47.9
702.25	372.3		702	188.7		701.9	432
702.2	61.6		701.95	-25.8		701.85	590.1
702.15	22.7		701.9	367.6		701.8	259.6
702.1	-61.3		701.85	542.6		701.75	271.1
702.05	386.8		701.8	-92.3		701.7	209.6
702	310.3		701.75	127.5		701.65	224.3
701.95	128.4		701.7	247.1		701.6	205
701.9	162.4		701.65	-51.4		701.55	273
701.85	47		701.6	53.5		701.5	259.1
701.8	-241.8		701.55	41		701.45	-346.7
701.75	15.7		701.5	24.7		701.4	-67.7
701.7	-152.1		701.45	155.4		701.35	115.4
701.65	-132.1		701.4	326.3		701.3	21.4
701.6	131		701.35	441.8		701.25	-95
701.55	-130.1		701.3	403.8		701.2	218.5
701.5	91		701.25	-80		701.15	320.8
701.45	38.6		701.2	-19.8		701.1	37.8
701.4	151.8		701.15	355.9		701.05	7.8
701.35	340.4		701.1	314.2		701	-98.6
701.3	332.5		701.05	-167.9		700.95	-196
701.25	328		701	156.9		700.9	96
701.2	-190.5		700.95	84.7		700.85	537.5
701.15	355.8		700.9	179.5		700.8	-58
701.1	-132.6		700.85	73.6		700.75	17.3
701.05	162.5		700.8	20		700.7	233.6
701	506.1		700.75	123.9		700.65	222.5
700.95	192.4		700.7	322.5		700.6	55.6
700.9	147.5		700.65	143.8		700.55	44.9
700.85	293.1		700.6	-317.9		700.5	-116.3
700.8	127.3		700.55	-93.4		700.45	-28.6
700.75	-112.9		700.5	-13.1		700.4	-191.2
700.7	-173.1		700.45	-78.2		700.35	-105.5
700.65	230.4		700.4	-125.9		700.3	292.9
700.6	94.7		700.35	-57.7		700.25	80.5
700.55	63.2		700.3	138.7		700.2	262.5
700.5	-182		700.25	224.2		700.15	72
700.45	15.7		700.2	-64.9		700.1	258.7
700.4	180		700.15	305		700.05	-173.8
700.35	405.9		700.1	70.8		700	-244.9
700.3	346.1		700.05	-173.9		699.95	-1.4
700.25	-407.5		700	1.3		699.9	209.5
700.2	-336.2		699.95	-123.9		699.85	119.3
700.15	-3.8		699.9	-40.4		699.8	305.6

## Sheet: Supplementary Figure 5
Supplementary Figure 5a														Supplementary Figure 5b														Supplementary Figure 5c
	3 h	6 h	12 h	1 d	2 d	4 d	6 d	8 d	10 d	12 d	15 d	20 d			3 h	6 h	12 h	1 d	2 d	4 d	6 d	8 d	10 d	12 d	15 d	20 d			3 h	6 h	12 h	1 d	2 d	4 d	6 d	8 d	10 d	12 d	15 d	20 d
399.675	0	0	0	0	0	0	0	0	0	0	0	0		399.675	0	0	0	0	0	0	0	0	0	0	0	0		399.675	0	0	0	0	0	0	0	0	0	0	0	0
400.157	0.0548782	0.0838167	0.106302	0.0448285	0.188306	0.218966	0.153101	0.149157	0.164299	0.264646	0.17814	0.2044		400.157	0.057505	0.0327264	0.122284	0.0654661	0.335023	0.421292	0.376811	0.26453	0.418046	0.390118	0.433946	0.40576		400.157	0.312975	0.324407	0.263087	0.304959	0.28105	0.25418	0.240761	0.1527	0.359552	0.382302	0.334948	0.35166
400.639	0.0543609	0.08213	0.105896	0.0427135	0.186355	0.217504	0.15217	0.147911	0.163462	0.264001	0.175932	0.202735		400.639	0.0567761	0.0308341	0.121306	0.064347	0.336136	0.419171	0.375327	0.263549	0.416016	0.38847	0.433109	0.40357		400.639	0.314026	0.323713	0.260685	0.303913	0.279919	0.251105	0.238986	0.151762	0.357099	0.380303	0.334838	0.348146
401.121	0.0549916	0.0821476	0.106784	0.0417029	0.186648	0.217694	0.152867	0.148223	0.164201	0.265351	0.175541	0.202971		401.121	0.0569374	0.0301828	0.121828	0.0640796	0.338908	0.420655	0.376974	0.264462	0.417329	0.389251	0.435839	0.404525		401.121	0.317624	0.324593	0.260333	0.305466	0.281233	0.250745	0.239379	0.152424	0.357648	0.381413	0.337592	0.347491
401.603	0.0566987	0.0835997	0.108583	0.041769	0.188389	0.218751	0.154599	0.149583	0.166013	0.267457	0.176369	0.204268		401.603	0.0579743	0.030733	0.123466	0.0646489	0.341996	0.423698	0.37969	0.266209	0.419884	0.390683	0.439582	0.406421		401.603	0.322379	0.326078	0.261248	0.308243	0.283774	0.25196	0.240862	0.15419	0.359598	0.3837	0.341473	0.348247
402.085	0.0592319	0.0860365	0.110791	0.0427071	0.190716	0.219918	0.156742	0.151435	0.16832	0.269244	0.177757	0.205754		402.085	0.0597085	0.0322434	0.125704	0.0658885	0.34419	0.426438	0.381651	0.267836	0.421819	0.391268	0.442124	0.40743		402.085	0.326913	0.327264	0.262597	0.310924	0.28636	0.253671	0.24246	0.15647	0.361479	0.385489	0.344852	0.349003
402.567	0.0622238	0.0889607	0.112956	0.0441865	0.192984	0.220778	0.158859	0.153361	0.170697	0.270239	0.179222	0.206877		402.567	0.0618343	0.0343227	0.128068	0.0675253	0.345006	0.427966	0.38201	0.268863	0.42229	0.390498	0.442534	0.406887		402.567	0.330398	0.327775	0.263841	0.312762	0.288308	0.255236	0.243656	0.158796	0.362557	0.386059	0.346847	0.349012
403.05	0.0653026	0.0919633	0.114807	0.0458504	0.194948	0.221373	0.160803	0.15518	0.172988	0.270661	0.180592	0.207547		403.05	0.0640147	0.0365457	0.130276	0.0692763	0.344837	0.428586	0.381105	0.269405	0.421687	0.388986	0.4414	0.405386		403.05	0.332804	0.327904	0.264883	0.313768	0.289612	0.256602	0.244501	0.160959	0.363003	0.385812	0.347563	0.348411
403.532	0.0681748	0.0947884	0.116282	0.0474137	0.196709	0.222048	0.162648	0.156908	0.175258	0.271151	0.181952	0.208029		403.532	0.0659759	0.0385677	0.132253	0.0709193	0.344608	0.429342	0.380014	0.269964	0.421144	0.387944	0.440205	0.404209		403.532	0.334713	0.328326	0.265955	0.31448	0.290739	0.258114	0.245398	0.162994	0.363543	0.385799	0.347778	0.347914
404.014	0.0706645	0.0973182	0.117451	0.048717	0.198516	0.223161	0.16452	0.158624	0.177631	0.272311	0.18348	0.208674		404.014	0.0675607	0.0401932	0.134046	0.0723306	0.345181	0.431228	0.379815	0.271053	0.421734	0.388427	0.440329	0.404457		404.014	0.336851	0.329646	0.267339	0.315501	0.29222	0.260169	0.246768	0.165039	0.364861	0.386991	0.348343	0.348264
404.496	0.0726852	0.099496	0.118409	0.0497203	0.200532	0.224824	0.166424	0.160326	0.180119	0.274329	0.185246	0.209652		404.496	0.0687285	0.0413799	0.135698	0.0734658	0.34688	0.434525	0.380987	0.272865	0.423812	0.390754	0.442291	0.40643		404.496	0.339644	0.332021	0.269126	0.317093	0.294263	0.262892	0.248739	0.167172	0.367093	0.389678	0.349652	0.349748
404.978	0.0741991	0.101259	0.119192	0.0504626	0.202697	0.226778	0.168165	0.161859	0.182522	0.276828	0.187108	0.210839		404.978	0.0695203	0.0421955	0.137166	0.0743284	0.349311	0.438537	0.383165	0.275142	0.426771	0.394295	0.445455	0.409397		404.978	0.342987	0.335014	0.27109	0.318999	0.296592	0.265983	0.251035	0.169308	0.369651	0.393235	0.351428	0.352006
405.46	0.0751913	0.102526	0.119766	0.0510131	0.204731	0.22848	0.169417	0.162964	0.184482	0.279013	0.188729	0.211858		405.46	0.0700288	0.0427719	0.138323	0.0749438	0.351546	0.441839	0.385318	0.277263	0.429274	0.39769	0.448317	0.411891		405.46	0.346306	0.337752	0.27278	0.320578	0.298563	0.268809	0.253075	0.171205	0.371448	0.396336	0.35288	0.354168
405.942	0.0756767	0.103243	0.120082	0.0514282	0.2063	0.229372	0.169906	0.163427	0.185657	0.280082	0.189746	0.212313		405.942	0.0703587	0.0432478	0.13905	0.0753518	0.352628	0.443038	0.386329	0.278565	0.429966	0.399513	0.449308	0.412471		405.942	0.348913	0.339381	0.273783	0.321212	0.299548	0.27073	0.2543	0.17259	0.371497	0.397634	0.353194	0.355337
406.424	0.0757177	0.103456	0.120149	0.0517378	0.207243	0.229219	0.169622	0.163257	0.185956	0.279728	0.189988	0.212068		406.424	0.070606	0.0437315	0.139355	0.0756109	0.352201	0.441684	0.385696	0.278751	0.42833	0.399119	0.447794	0.410625		406.424	0.350476	0.339602	0.274033	0.320765	0.299384	0.271508	0.254539	0.173344	0.369575	0.39659	0.352116	0.355169
406.906	0.0754253	0.103335	0.120075	0.0519465	0.2077	0.228275	0.168881	0.162728	0.185625	0.278356	0.189608	0.211361		406.906	0.0708335	0.0442778	0.139424	0.0757976	0.350764	0.438644	0.38387	0.278078	0.425071	0.39704	0.444523	0.407135		406.906	0.351269	0.338907	0.273905	0.319761	0.298555	0.271484	0.254161	0.173589	0.366453	0.393853	0.350186	0.354146
407.389	0.074925	0.103107	0.120017	0.0520471	0.208026	0.227117	0.168168	0.162257	0.185122	0.276826	0.188992	0.210682		407.389	0.0710654	0.044888	0.139536	0.075991	0.349371	0.435569	0.381942	0.277182	0.421663	0.394604	0.441123	0.403585		407.389	0.351982	0.338278	0.274022	0.319101	0.297936	0.271365	0.253847	0.173623	0.363454	0.390846	0.348423	0.353271
407.871	0.0743174	0.102953	0.120099	0.0520372	0.208562	0.226312	0.167883	0.162185	0.184863	0.275938	0.188542	0.210477		407.871	0.0712869	0.0455269	0.139916	0.0762472	0.34898	0.433949	0.380942	0.276678	0.419473	0.393088	0.439088	0.401417		407.871	0.353253	0.338612	0.274893	0.319554	0.298305	0.271791	0.25419	0.173727	0.361726	0.388927	0.347712	0.353467
408.353	0.0736539	0.102939	0.120338	0.0519231	0.209419	0.226128	0.168158	0.162616	0.185029	0.276005	0.188471	0.210909		408.353	0.0714575	0.0461397	0.140611	0.0765799	0.349954	0.434366	0.381275	0.276821	0.419085	0.393029	0.438994	0.401228		408.353	0.355255	0.340244	0.276633	0.321349	0.299946	0.272978	0.255359	0.17401	0.361704	0.388711	0.348327	0.355071
408.835	0.0729466	0.102994	0.120525	0.0517217	0.210123	0.226193	0.168593	0.163217	0.185276	0.27641	0.188722	0.211564		408.835	0.0714923	0.0466628	0.141299	0.0769528	0.351355	0.435574	0.382013	0.277052	0.419494	0.393498	0.439577	0.401982		408.835	0.357006	0.342305	0.278513	0.323596	0.302063	0.274218	0.256743	0.174164	0.362468	0.389265	0.349295	0.357161
409.317	0.0721934	0.102965	0.12052	0.0514579	0.210369	0.226162	0.168851	0.163658	0.18536	0.2765	0.189027	0.212036		409.317	0.0713626	0.0470377	0.141708	0.0772894	0.352376	0.436488	0.382335	0.276934	0.419789	0.393504	0.439663	0.402633		409.317	0.357832	0.343999	0.27995	0.325493	0.303961	0.274932	0.257713	0.17399	0.363172	0.389741	0.349794	0.358894
409.799	0.0714185	0.102713	0.120385	0.0511664	0.210305	0.226057	0.168948	0.163831	0.185407	0.276112	0.189075	0.212289		409.799	0.0710836	0.0472275	0.141811	0.0775113	0.35301	0.43715	0.382296	0.276608	0.420031	0.392792	0.43913	0.402947		409.799	0.357995	0.345231	0.280906	0.326927	0.305558	0.275184	0.258068	0.173606	0.363744	0.390197	0.349785	0.360195
410.281	0.0706893	0.102213	0.120387	0.0508941	0.210477	0.226149	0.169156	0.163986	0.185786	0.275421	0.188705	0.212494		410.281	0.0709584	0.0472397	0.141898	0.077582	0.353637	0.438123	0.382326	0.276654	0.420621	0.391732	0.438339	0.403238		410.281	0.358352	0.346466	0.281885	0.328324	0.307253	0.275323	0.258024	0.173453	0.364525	0.391055	0.349688	0.361357
410.763	0.0701115	0.101585	0.119948	0.0506961	0.20949	0.225375	0.168458	0.163186	0.185412	0.273188	0.188011	0.211735		410.763	0.0705989	0.0471314	0.141152	0.0775374	0.35202	0.436389	0.38044	0.275431	0.41911	0.388342	0.434714	0.401052		410.763	0.356447	0.345297	0.28101	0.327418	0.306813	0.27386	0.256565	0.172586	0.363337	0.389753	0.347486	0.360322
411.245	0.069791	0.101041	0.119716	0.0506294	0.208857	0.225042	0.167999	0.162343	0.185348	0.271103	0.187272	0.211124		411.245	0.0702673	0.046991	0.140391	0.0774773	0.350626	0.435274	0.37917	0.274704	0.418105	0.385517	0.431448	0.399327		411.245	0.355006	0.344161	0.280203	0.326636	0.306471	0.272594	0.255362	0.171972	0.362526	0.389003	0.345631	0.359491
411.728	0.0697991	0.10078	0.119633	0.0507401	0.208485	0.225026	0.167756	0.161488	0.18558	0.269461	0.186776	0.210777		411.728	0.0700547	0.0469048	0.139741	0.0775216	0.349561	0.434906	0.378592	0.274335	0.417908	0.383464	0.429016	0.398159		411.728	0.354158	0.343128	0.279494	0.325895	0.306142	0.271664	0.254544	0.171663	0.362079	0.388874	0.344312	0.358918
412.21	0.0701472	0.100903	0.119928	0.0510519	0.208899	0.22573	0.168186	0.161051	0.186462	0.26895	0.186659	0.21116		412.21	0.0701217	0.0469289	0.139614	0.077762	0.349738	0.436402	0.37946	0.274914	0.419417	0.38326	0.428524	0.398539		412.21	0.354928	0.343245	0.279685	0.326192	0.306705	0.271687	0.254719	0.171993	0.362698	0.390273	0.344348	0.359428
412.692	0.070781	0.101372	0.120449	0.0515506	0.209905	0.226911	0.169136	0.1609	0.187752	0.269361	0.186845	0.212086		412.692	0.0703937	0.0470696	0.139929	0.0782198	0.350843	0.439153	0.381212	0.276101	0.421974	0.384637	0.429491	0.400084		412.692	0.35688	0.344183	0.280599	0.327266	0.307934	0.272378	0.255732	0.172751	0.363901	0.392623	0.345384	0.360673
413.174	0.0715864	0.102038	0.12117	0.0521726	0.211205	0.228144	0.17033	0.160972	0.189145	0.270108	0.187106	0.213174		413.174	0.0710503	0.0472841	0.140634	0.0788353	0.352121	0.441793	0.382769	0.277564	0.424342	0.386602	0.430674	0.401659		413.174	0.359605	0.345426	0.282054	0.328625	0.309271	0.273069	0.257018	0.173707	0.364779	0.394723	0.346541	0.36178
413.656	0.0724215	0.10271	0.121577	0.052815	0.212014	0.228731	0.171217	0.160607	0.189991	0.27036	0.187222	0.213841		413.656	0.0715008	0.0475001	0.141091	0.0794868	0.352535	0.442789	0.382885	0.278132	0.4252	0.387891	0.430671	0.402078		413.656	0.361227	0.345657	0.28286	0.329096	0.30974	0.273046	0.257832	0.174233	0.364231	0.395274	0.346796	0.361713
414.138	0.0731611	0.103252	0.122123	0.0533638	0.213361	0.229465	0.172438	0.160518	0.191051	0.271091	0.187136	0.214777		414.138	0.0720304	0.0476524	0.141928	0.0800443	0.353934	0.444539	0.383243	0.279217	0.426483	0.389916	0.431749	0.403241		414.138	0.363727	0.346711	0.284554	0.330436	0.310961	0.273607	0.258908	0.175017	0.364194	0.396198	0.347818	0.362169
414.62	0.0737379	0.10364	0.122454	0.0537393	0.214163	0.229556	0.173112	0.160067	0.191452	0.270985	0.187021	0.215078		414.62	0.0723871	0.0477176	0.142452	0.080429	0.35415	0.444217	0.382042	0.27953	0.425764	0.390657	0.431113	0.402885		414.62	0.364901	0.346569	0.285566	0.330866	0.31127	0.273173	0.259205	0.175274	0.36285	0.395167	0.347578	0.361338
415.103	0.074146	0.103949	0.122708	0.0539172	0.214698	0.229352	0.17341	0.159447	0.191461	0.270505	0.187206	0.215023		415.103	0.072578	0.0477268	0.142756	0.0806415	0.353889	0.442937	0.380209	0.279474	0.424083	0.390721	0.429882	0.401959		415.103	0.365331	0.345836	0.286286	0.330912	0.311209	0.272301	0.259129	0.175229	0.361154	0.393157	0.346878	0.359981
415.585	0.0744194	0.104294	0.123193	0.0539305	0.215659	0.229609	0.173845	0.159091	0.191676	0.270516	0.188044	0.215231		415.585	0.0726537	0.0477568	0.143206	0.0807515	0.354392	0.442707	0.379363	0.280025	0.423144	0.391497	0.429788	0.402074		415.585	0.366305	0.345697	0.287495	0.331702	0.311893	0.271967	0.25953	0.175383	0.360559	0.391905	0.346969	0.359523
416.067	0.0745912	0.104754	0.124047	0.0538436	0.217347	0.230673	0.174636	0.159206	0.192353	0.271406	0.189777	0.215969		416.067	0.0726714	0.0479084	0.143967	0.0808646	0.356112	0.444374	0.380241	0.281579	0.423627	0.393598	0.43151	0.403925		416.067	0.368389	0.346631	0.289488	0.333661	0.313775	0.272582	0.260859	0.175976	0.361644	0.39219	0.348365	0.360563
416.549	0.0746664	0.105329	0.125258	0.0537304	0.2197	0.23252	0.175743	0.159814	0.193454	0.273101	0.192469	0.21719		416.549	0.0726729	0.0482837	0.145034	0.0810866	0.3588	0.447754	0.382805	0.284063	0.425326	0.396879	0.434747	0.407349		416.549	0.371486	0.348521	0.292128	0.336596	0.316719	0.274079	0.26317	0.177023	0.364229	0.393956	0.350892	0.362987
417.031	0.0746093	0.105917	0.126664	0.0536529	0.222272	0.234751	0.176886	0.160769	0.194658	0.275076	0.195919	0.218549		417.031	0.0726656	0.0489612	0.146209	0.0814924	0.361545	0.451683	0.386317	0.286932	0.427243	0.40039	0.438263	0.411342		417.031	0.374883	0.350685	0.294827	0.339696	0.319984	0.275972	0.266085	0.178332	0.367423	0.396414	0.353706	0.366009
417.513	0.0743643	0.106322	0.12819	0.0536362	0.224707	0.236962	0.177904	0.162032	0.195786	0.276801	0.199574	0.219736		417.513	0.0727723	0.0499387	0.14742	0.0820826	0.363484	0.454971	0.390009	0.28972	0.428525	0.40302	0.440745	0.414705		417.513	0.378202	0.352669	0.297157	0.342249	0.3229	0.277827	0.269083	0.179857	0.370283	0.398855	0.35594	0.368797
417.995	0.0739166	0.106346	0.12932	0.0536425	0.226029	0.238364	0.178252	0.163099	0.19621	0.277438	0.202528	0.220175		417.995	0.072715	0.0510537	0.14822	0.0827278	0.363496	0.455843	0.392481	0.291392	0.427956	0.403235	0.440602	0.415896		417.995	0.379894	0.353331	0.298092	0.342898	0.324119	0.278989	0.271316	0.181089	0.371561	0.40001	0.356385	0.370132
418.477	0.0733812	0.105959	0.130127	0.0535642	0.226509	0.239056	0.178293	0.164131	0.196249	0.27722	0.203882	0.220051		418.477	0.0726604	0.0519583	0.148808	0.0831651	0.362162	0.454776	0.393699	0.292138	0.426279	0.401391	0.438326	0.415123		418.477	0.380653	0.353381	0.298134	0.342224	0.324041	0.279676	0.272622	0.182257	0.371465	0.400315	0.355411	0.370183
418.959	0.0729991	0.105418	0.13027	0.0532867	0.225268	0.238341	0.177601	0.164545	0.195375	0.275704	0.203446	0.219144		418.959	0.0724052	0.0522896	0.148788	0.0831373	0.358923	0.450578	0.392175	0.291136	0.423154	0.396712	0.433213	0.411201		418.959	0.379163	0.352075	0.296523	0.339565	0.321525	0.278971	0.272073	0.18261	0.369044	0.398456	0.352141	0.367809
419.442	0.0729669	0.105079	0.130006	0.0527941	0.223412	0.237108	0.176944	0.164724	0.19444	0.274409	0.201968	0.2185		419.442	0.0720509	0.0519608	0.14862	0.0826039	0.356174	0.446729	0.389959	0.289623	0.421504	0.391781	0.428839	0.406926		419.442	0.377443	0.351226	0.294627	0.336915	0.318372	0.278261	0.270597	0.182635	0.366525	0.396896	0.348873	0.365113
419.924	0.0732782	0.105087	0.129697	0.0521813	0.222148	0.236276	0.176826	0.164921	0.194005	0.274332	0.200407	0.21864		419.924	0.0716452	0.0512002	0.148752	0.0817487	0.355317	0.445344	0.388491	0.288729	0.422383	0.388609	0.427157	0.404329		419.924	0.376817	0.351872	0.293596	0.335836	0.316256	0.278307	0.2694	0.182678	0.365398	0.396902	0.347149	0.363603
420.406	0.0737655	0.105315	0.129369	0.0515711	0.221536	0.23578	0.177049	0.165093	0.193894	0.275155	0.199222	0.219265		420.406	0.0712691	0.0503113	0.149129	0.0808013	0.355707	0.44573	0.387474	0.28833	0.424652	0.386855	0.427324	0.403063		420.406	0.376902	0.353481	0.29327	0.336009	0.315069	0.278762	0.268601	0.18267	0.365223	0.397829	0.346566	0.362939
420.888	0.0742333	0.105547	0.128949	0.0510507	0.221151	0.235187	0.177213	0.165067	0.1937	0.276022	0.198375	0.219755		420.888	0.0710031	0.0494945	0.149496	0.0799151	0.355897	0.446023	0.385893	0.287763	0.426403	0.385261	0.427345	0.401736		420.888	0.376774	0.354941	0.292978	0.336399	0.314009	0.27878	0.267758	0.182401	0.364717	0.398266	0.345908	0.362
421.37	0.0745395	0.105633	0.128419	0.0506595	0.220644	0.234242	0.177126	0.164813	0.193225	0.276434	0.197666	0.21979		421.37	0.0708993	0.0488228	0.149689	0.0791649	0.35514	0.445175	0.383299	0.28667	0.426716	0.383085	0.426113	0.399611		421.37	0.375984	0.355737	0.292381	0.33642	0.312589	0.278017	0.266591	0.181829	0.363242	0.397553	0.344538	0.360211
421.852	0.0746145	0.105551	0.127834	0.0504059	0.220481	0.233518	0.177133	0.164575	0.192854	0.276983	0.196973	0.219698		421.852	0.0708653	0.0482963	0.149851	0.0785861	0.354584	0.444807	0.381077	0.285666	0.426699	0.381653	0.425192	0.398385		421.852	0.375403	0.356633	0.29217	0.336854	0.311808	0.277488	0.265828	0.181378	0.362119	0.397115	0.343708	0.358882
422.334	0.0744553	0.105399	0.12732	0.0502795	0.220163	0.232787	0.176945	0.164133	0.192373	0.277149	0.196327	0.219223		422.334	0.0708617	0.0478879	0.149909	0.078206	0.353459	0.443575	0.378522	0.284585	0.42564	0.380126	0.423301	0.396902		422.334	0.374381	0.356979	0.291864	0.33703	0.310933	0.27651	0.265143	0.180839	0.360627	0.395816	0.342501	0.357246
422.816	0.0741089	0.105333	0.126611	0.050255	0.219209	0.23185	0.176366	0.16351	0.191482	0.276827	0.195857	0.218326		422.816	0.0708265	0.0475709	0.149518	0.0780463	0.351578	0.441304	0.375627	0.282838	0.423436	0.378421	0.420377	0.395218		422.816	0.372403	0.356546	0.291142	0.336616	0.309686	0.275122	0.264287	0.180044	0.358683	0.393709	0.340846	0.355154
423.298	0.0736531	0.105495	0.126097	0.0502966	0.218347	0.231437	0.175928	0.16313	0.190833	0.27682	0.195684	0.21765		423.298	0.0708375	0.04733	0.149149	0.0781149	0.350409	0.439869	0.373815	0.281542	0.421851	0.377826	0.418178	0.394737		423.298	0.370936	0.356577	0.290937	0.33675	0.309207	0.27429	0.263966	0.179516	0.357708	0.392276	0.339986	0.353946
423.781	0.0731724	0.105933	0.126231	0.0503619	0.218214	0.231933	0.176126	0.163605	0.190986	0.277582	0.195806	0.217696		423.781	0.0713282	0.0471647	0.149326	0.0783931	0.350795	0.440254	0.373739	0.281521	0.421998	0.378804	0.417485	0.395894		423.781	0.37133	0.358219	0.292083	0.338317	0.310263	0.274508	0.264383	0.179768	0.358337	0.392361	0.340511	0.354169
424.263	0.0727428	0.106569	0.126353	0.0504139	0.218111	0.232805	0.176271	0.164145	0.191246	0.278428	0.196065	0.217904		424.263	0.0716894	0.0470826	0.149482	0.0788251	0.35183	0.441307	0.374426	0.281805	0.4226	0.380423	0.41739	0.397696		424.263	0.371848	0.35985	0.293362	0.339944	0.311809	0.27511	0.264992	0.180061	0.359649	0.392797	0.341515	0.355048
424.745	0.0724163	0.107227	0.126411	0.0504313	0.217966	0.233702	0.176269	0.1647	0.191516	0.278962	0.196213	0.218102		424.745	0.0720297	0.0470884	0.149652	0.0793256	0.352983	0.442262	0.37513	0.282156	0.423102	0.381785	0.41714	0.399116		424.745	0.372219	0.361081	0.294474	0.341146	0.313343	0.275641	0.265299	0.180298	0.360863	0.392947	0.342338	0.355888
425.227	0.0722227	0.107725	0.126415	0.0504183	0.217755	0.234352	0.176129	0.165246	0.191746	0.278906	0.196067	0.218168		425.227	0.0724356	0.0471724	0.149867	0.0798037	0.353798	0.442481	0.375252	0.282397	0.423077	0.382188	0.416137	0.39936		425.227	0.372319	0.361681	0.295233	0.341634	0.314435	0.275727	0.264978	0.180434	0.361302	0.392365	0.342463	0.356117
425.709	0.0721761	0.107976	0.126385	0.0504044	0.217499	0.234676	0.175928	0.165729	0.191907	0.278218	0.195639	0.218046		425.709	0.0728753	0.0473097	0.150106	0.0801937	0.354069	0.441707	0.374565	0.282447	0.422307	0.381496	0.414202	0.398283		425.709	0.372078	0.361588	0.295589	0.341401	0.314891	0.275203	0.264074	0.180453	0.360685	0.390948	0.341752	0.355542
426.191	0.0722804	0.108024	0.126138	0.050432	0.217049	0.234655	0.175556	0.165873	0.191795	0.276922	0.195142	0.217581		426.191	0.0730877	0.0474626	0.15016	0.0804681	0.353627	0.439858	0.373015	0.282077	0.420491	0.379972	0.411388	0.396251		426.191	0.370986	0.360472	0.295317	0.340338	0.314534	0.274004	0.262874	0.180202	0.359019	0.388647	0.340265	0.354222
426.673	0.0725292	0.108003	0.125911	0.0505368	0.216641	0.234564	0.175338	0.165924	0.191775	0.275634	0.194874	0.217186		426.673	0.0731801	0.0475899	0.150276	0.0806316	0.35321	0.438056	0.371465	0.28178	0.418887	0.378353	0.408828	0.394202		426.673	0.369932	0.359224	0.294908	0.339158	0.313843	0.272749	0.261829	0.180043	0.357118	0.386526	0.338783	0.352909
427.155	0.072899	0.108047	0.125911	0.0507317	0.216564	0.234752	0.175544	0.166088	0.192075	0.27484	0.195057	0.217134		427.155	0.0731825	0.0476521	0.150557	0.0806972	0.353459	0.437159	0.37062	0.281951	0.418181	0.377484	0.407313	0.393097		427.155	0.369566	0.358587	0.294851	0.338623	0.313444	0.271931	0.261469	0.180184	0.355734	0.38534	0.338025	0.352294
427.637	0.0733435	0.108222	0.126162	0.0509994	0.216845	0.235275	0.176171	0.166381	0.192705	0.274679	0.195725	0.217469		427.637	0.0730804	0.0476178	0.150968	0.0806673	0.354573	0.437419	0.370692	0.282637	0.418521	0.377615	0.407075	0.393248		427.637	0.370006	0.358764	0.295237	0.338933	0.313554	0.271739	0.261938	0.180613	0.355154	0.385268	0.33823	0.352616
428.12	0.0737943	0.108496	0.126607	0.051293	0.217379	0.235955	0.177049	0.166748	0.193527	0.274965	0.196709	0.218054		428.12	0.072909	0.0474658	0.151406	0.0805277	0.356314	0.43847	0.371405	0.283629	0.419531	0.378439	0.40774	0.394319		428.12	0.371026	0.359602	0.29593	0.339906	0.314082	0.272047	0.263022	0.181191	0.355193	0.385952	0.339169	0.353641
428.602	0.0741713	0.108764	0.127186	0.0515447	0.218035	0.23649	0.177962	0.167154	0.194367	0.275338	0.197708	0.218676		428.602	0.0727948	0.0471934	0.151791	0.0802568	0.358181	0.439578	0.372192	0.284625	0.420574	0.379301	0.408562	0.395542		428.602	0.372289	0.360806	0.296733	0.341174	0.314785	0.272543	0.264279	0.18176	0.355377	0.386739	0.340318	0.354828
429.084	0.0744064	0.108905	0.127568	0.0516855	0.218386	0.236437	0.178446	0.167254	0.194789	0.275282	0.198424	0.218969		429.084	0.0725871	0.0468203	0.151827	0.0798487	0.359356	0.439686	0.372274	0.284942	0.42071	0.379335	0.408608	0.395918		429.084	0.372791	0.361514	0.297038	0.341901	0.315051	0.27273	0.265106	0.181904	0.354995	0.386687	0.340888	0.355419
429.566	0.0744691	0.108853	0.127826	0.0516711	0.218572	0.23585	0.178569	0.167203	0.194879	0.274848	0.19871	0.219047		429.566	0.0724026	0.0463927	0.151644	0.0793333	0.359837	0.438829	0.371719	0.284672	0.420117	0.378474	0.40787	0.395266		429.566	0.372732	0.361944	0.297052	0.342209	0.315037	0.272657	0.265349	0.181714	0.354096	0.38587	0.340818	0.35535
430.048	0.0743843	0.108634	0.127862	0.0515	0.218554	0.234922	0.178287	0.166842	0.194534	0.273998	0.198642	0.218867		430.048	0.0719923	0.0459763	0.151093	0.0787853	0.359519	0.43693	0.370626	0.283759	0.418602	0.376933	0.406286	0.393728		430.048	0.371762	0.361782	0.296654	0.341956	0.3147	0.27228	0.265119	0.181092	0.35276	0.384245	0.340052	0.354658
430.53	0.0742222	0.10836	0.12787	0.0512179	0.218682	0.234015	0.177906	0.166515	0.194172	0.273196	0.198477	0.21882		430.53	0.0716213	0.04564	0.150622	0.0783066	0.358982	0.434975	0.369672	0.282811	0.417235	0.375314	0.404727	0.391958		430.53	0.370663	0.361686	0.29638	0.341646	0.314496	0.272051	0.26469	0.180552	0.35166	0.382692	0.339136	0.353863
431.012	0.0740714	0.108166	0.127799	0.0509011	0.218856	0.233296	0.177497	0.166211	0.19373	0.27277	0.198507	0.219071		431.012	0.0711543	0.0454346	0.150257	0.0779948	0.35841	0.433349	0.369077	0.281716	0.416315	0.374055	0.40363	0.39031		431.012	0.369448	0.361811	0.296301	0.341568	0.314555	0.272062	0.264209	0.180052	0.350975	0.381552	0.338332	0.353079
431.494	0.0740023	0.108142	0.127903	0.0506289	0.219399	0.233169	0.177436	0.166195	0.193586	0.27304	0.198906	0.219878		431.494	0.0707343	0.0453781	0.150264	0.0779079	0.358407	0.432893	0.369407	0.281073	0.416478	0.373809	0.403672	0.389539		431.494	0.368921	0.362698	0.296829	0.342284	0.315308	0.272681	0.264108	0.179979	0.351262	0.381555	0.338206	0.352858
431.977	0.0740416	0.108288	0.128192	0.0504548	0.220228	0.233581	0.177735	0.166457	0.193737	0.273845	0.199644	0.221115		431.977	0.0704287	0.0454485	0.150641	0.0780421	0.358873	0.433472	0.370413	0.280866	0.417415	0.374468	0.404652	0.389583		431.977	0.36908	0.364172	0.297831	0.343684	0.316597	0.273757	0.264371	0.180342	0.352328	0.38253	0.338665	0.353053
432.459	0.0741647	0.108529	0.128575	0.0503886	0.221079	0.234236	0.178229	0.166848	0.194023	0.274731	0.200517	0.22245		432.459	0.0702639	0.0455916	0.151238	0.0783298	0.35937	0.434426	0.371452	0.280827	0.418374	0.375454	0.405889	0.389917		432.459	0.369559	0.365698	0.298904	0.345272	0.317952	0.274883	0.264728	0.180967	0.35359	0.383827	0.339243	0.353192
432.941	0.0743155	0.108763	0.128922	0.0503995	0.221647	0.234775	0.178695	0.167171	0.194252	0.275221	0.201278	0.223537		432.941	0.0702014	0.0457388	0.151852	0.0786673	0.359442	0.435026	0.371895	0.280636	0.418678	0.376065	0.406667	0.389918		432.941	0.369907	0.366713	0.299592	0.346447	0.318836	0.275647	0.264838	0.1816	0.354424	0.38473	0.339404	0.352807
433.423	0.0744297	0.10892	0.129198	0.0504315	0.221978	0.235114	0.179089	0.167405	0.194393	0.275116	0.201766	0.224188		433.423	0.0702428	0.0458279	0.152395	0.0789433	0.359051	0.43505	0.371567	0.280286	0.418012	0.376156	0.406711	0.389571		433.423	0.370007	0.367106	0.299874	0.347079	0.319219	0.275931	0.264706	0.182152	0.35467	0.384951	0.339043	0.351884
433.905	0.0744611	0.108996	0.129322	0.0504279	0.22194	0.235117	0.179303	0.167441	0.194381	0.274343	0.201984	0.224334		433.905	0.07026	0.0458199	0.152747	0.0790714	0.358166	0.434331	0.37047	0.279693	0.416492	0.375463	0.405902	0.38872		433.905	0.369637	0.366791	0.299586	0.346918	0.318888	0.275691	0.264238	0.182481	0.354208	0.384353	0.338015	0.350436
434.387	0.0743916	0.109044	0.129368	0.050352	0.221842	0.23498	0.179462	0.16743	0.194368	0.273184	0.202063	0.224101		434.387	0.0702887	0.0457062	0.153041	0.0790051	0.357188	0.433308	0.369049	0.279189	0.414577	0.374392	0.404599	0.387865		434.387	0.369042	0.366234	0.299121	0.346343	0.318252	0.275195	0.263735	0.182741	0.353455	0.383311	0.336688	0.348916
434.869	0.0742293	0.109126	0.129424	0.0501974	0.221938	0.234951	0.179751	0.167486	0.194538	0.272122	0.202157	0.223772		434.869	0.0702447	0.0455035	0.153391	0.0787358	0.356696	0.432705	0.368005	0.279107	0.41312	0.373447	0.403505	0.387558		434.869	0.368628	0.366047	0.298854	0.345867	0.317756	0.274884	0.263492	0.183077	0.352986	0.382537	0.335599	0.347912
435.351	0.0739964	0.109262	0.129517	0.0499845	0.222348	0.235117	0.180238	0.167664	0.194959	0.271463	0.20232	0.223501		435.351	0.0701038	0.0452431	0.153869	0.078279	0.356942	0.432876	0.367681	0.279577	0.412541	0.372843	0.402952	0.387983		435.351	0.368562	0.366534	0.298973	0.345775	0.317631	0.274987	0.263604	0.183587	0.35308	0.382433	0.335039	0.347684
435.834	0.0737195	0.109405	0.129609	0.0497491	0.222991	0.235363	0.180833	0.16792	0.19551	0.271194	0.202445	0.223234		435.834	0.0698804	0.0449564	0.154409	0.0776645	0.357695	0.433535	0.36787	0.280409	0.412545	0.3724	0.402648	0.388794		435.834	0.368646	0.367536	0.299392	0.346025	0.317806	0.275373	0.263912	0.184227	0.353529	0.382845	0.334896	0.348006
436.316	0.0734227	0.109459	0.129553	0.049525	0.223439	0.235293	0.181222	0.168046	0.195815	0.270878	0.202319	0.222674		436.316	0.0695636	0.0446694	0.154704	0.0769316	0.358114	0.433575	0.367724	0.280937	0.412056	0.371394	0.401574	0.388985		436.316	0.368166	0.368264	0.299585	0.346042	0.317712	0.27546	0.263923	0.184706	0.353499	0.382914	0.334507	0.348048
436.798	0.0731279	0.10934	0.129224	0.049329	0.223344	0.234649	0.181161	0.167842	0.195653	0.270282	0.201765	0.22173		436.798	0.0690905	0.0443941	0.15457	0.0761294	0.357733	0.432489	0.366768	0.280697	0.410616	0.369422	0.399379	0.387919		436.798	0.366751	0.36812	0.299148	0.345406	0.316979	0.274937	0.263282	0.18481	0.352519	0.38218	0.333501	0.347342
437.28	0.0728541	0.109038	0.129057	0.0491593	0.223746	0.234347	0.181301	0.167806	0.1958	0.270364	0.200786	0.221153		437.28	0.0686133	0.0441365	0.154625	0.0753154	0.358166	0.432579	0.36652	0.280946	0.409967	0.368336	0.398231	0.387435		437.28	0.366216	0.368484	0.299344	0.345673	0.317207	0.274883	0.262985	0.18517	0.35221	0.382316	0.333403	0.34745
437.762	0.0726172	0.108636	0.128756	0.049003	0.223452	0.23358	0.180996	0.167499	0.195477	0.269898	0.199592	0.220305		437.762	0.0680247	0.0439026	0.154096	0.0745491	0.357509	0.431191	0.36526	0.28022	0.408107	0.366378	0.395817	0.385588		437.762	0.364882	0.367673	0.298791	0.345096	0.316628	0.274021	0.262066	0.185089	0.350722	0.381332	0.332418	0.346546
438.244	0.0724245	0.108267	0.128551	0.0488485	0.223023	0.23288	0.180587	0.1672	0.195159	0.269395	0.198505	0.219602		438.244	0.067447	0.043703	0.153414	0.0738827	0.356671	0.429607	0.363901	0.279292	0.406212	0.364557	0.393414	0.383535		438.244	0.363722	0.366526	0.298191	0.344381	0.315997	0.272998	0.26115	0.184975	0.349051	0.380162	0.331342	0.345523
438.726	0.0722736	0.108051	0.128379	0.0486958	0.222481	0.232386	0.180109	0.166867	0.19482	0.269144	0.197808	0.219203		438.726	0.0667198	0.0435565	0.152658	0.0733541	0.355942	0.428259	0.362758	0.27816	0.40475	0.363267	0.391584	0.381699		438.726	0.362803	0.365389	0.297698	0.343799	0.315513	0.27204	0.260425	0.18472	0.347513	0.379106	0.330421	0.344636
439.208	0.0721535	0.10805	0.128382	0.0485596	0.22215	0.232381	0.179794	0.166642	0.194718	0.26937	0.197635	0.219246		439.208	0.0659037	0.0434875	0.152069	0.0729855	0.355776	0.427704	0.362313	0.277333	0.404263	0.362925	0.390825	0.380617		439.208	0.362635	0.364797	0.297677	0.343729	0.315496	0.271499	0.260211	0.18454	0.346614	0.378636	0.330021	0.344343
439.69	0.0720502	0.108254	0.128506	0.0484633	0.222018	0.232767	0.179596	0.166481	0.194828	0.269986	0.197943	0.219599		439.69	0.0650722	0.0435198	0.151752	0.0727823	0.356043	0.427768	0.362404	0.276857	0.404627	0.363313	0.390949	0.380098		439.69	0.363112	0.364754	0.298091	0.344065	0.315803	0.271328	0.260401	0.184435	0.346278	0.378595	0.330012	0.344519
440.173	0.0719557	0.10859	0.128765	0.0484306	0.222071	0.233364	0.179499	0.166433	0.195128	0.270807	0.198542	0.220088		440.173	0.0644388	0.0436705	0.15183	0.0727354	0.356491	0.428074	0.362685	0.276768	0.405517	0.364016	0.391497	0.379702		440.173	0.364169	0.365278	0.298925	0.34472	0.316265	0.27136	0.260763	0.184448	0.346252	0.378678	0.330146	0.344863
440.655	0.0718787	0.108965	0.128969	0.0484731	0.222035	0.233873	0.179303	0.166283	0.195366	0.271469	0.199186	0.22038		440.655	0.0639596	0.0439401	0.152142	0.0728214	0.356655	0.42802	0.362656	0.276784	0.406205	0.364511	0.391817	0.37892		440.655	0.365156	0.365864	0.299757	0.34527	0.31649	0.27128	0.26101	0.184394	0.346123	0.378364	0.330031	0.34498
441.137	0.071846	0.109303	0.129059	0.0485804	0.221878	0.234146	0.178993	0.166061	0.195533	0.27181	0.199681	0.22035		441.137	0.0637717	0.0443054	0.152703	0.0730033	0.356455	0.427589	0.362192	0.276947	0.406464	0.364599	0.391719	0.377688		441.137	0.365868	0.366385	0.300472	0.345608	0.316462	0.27104	0.261036	0.184381	0.345856	0.377624	0.329629	0.344829
441.619	0.0718963	0.109581	0.129033	0.0487179	0.221514	0.234158	0.178554	0.165786	0.195542	0.271734	0.199972	0.219917		441.619	0.0638563	0.0447201	0.153388	0.0732393	0.355751	0.426557	0.361135	0.27711	0.405945	0.364147	0.390853	0.375916		441.619	0.36602	0.366656	0.300966	0.345664	0.316133	0.270485	0.260818	0.1844	0.345286	0.376311	0.328821	0.344283
442.101	0.0720557	0.10982	0.128963	0.048833	0.22086	0.233936	0.178041	0.165557	0.1955	0.271437	0.200153	0.219291		442.101	0.0641821	0.0451227	0.154193	0.073489	0.354732	0.425207	0.359735	0.277243	0.405231	0.363058	0.389492	0.373628		442.101	0.365793	0.366786	0.301239	0.345412	0.315451	0.269758	0.260289	0.184576	0.344489	0.374777	0.327684	0.343446
442.583	0.072316	0.110043	0.128898	0.0488729	0.2203	0.233828	0.177695	0.165495	0.195554	0.271147	0.200368	0.21865		442.583	0.0646225	0.0454495	0.155029	0.0737213	0.353976	0.424403	0.358668	0.277637	0.404611	0.362208	0.388353	0.371966		442.583	0.365446	0.367055	0.301554	0.345326	0.315126	0.269243	0.259994	0.185055	0.344114	0.373778	0.326856	0.343008
443.065	0.0726252	0.110238	0.128945	0.0488024	0.219954	0.233931	0.17764	0.165675	0.195785	0.27099	0.200691	0.21815		443.065	0.0651004	0.0456519	0.155822	0.0739153	0.353663	0.424334	0.358173	0.278287	0.404403	0.361724	0.387706	0.371119		443.065	0.365347	0.36765	0.302026	0.345531	0.315275	0.26907	0.259965	0.185833	0.344234	0.373595	0.326477	0.343062
443.547	0.0729041	0.110341	0.129054	0.0486163	0.219766	0.234093	0.177782	0.166034	0.196089	0.270787	0.201061	0.21772		443.547	0.0655781	0.0457037	0.156437	0.0740604	0.353494	0.424577	0.35798	0.278928	0.404352	0.361297	0.387255	0.370752		443.547	0.365464	0.368359	0.302512	0.345758	0.315611	0.269069	0.259936	0.186733	0.34449	0.373942	0.326275	0.343255
444.029	0.0730797	0.110273	0.12921	0.0483383	0.219892	0.234327	0.178126	0.166545	0.1965	0.270552	0.201317	0.217397		444.029	0.0660202	0.0456041	0.156909	0.0741543	0.353508	0.425162	0.358087	0.279605	0.404508	0.360979	0.387105	0.370836		444.029	0.366062	0.369251	0.303123	0.346077	0.316131	0.269283	0.259828	0.187663	0.344853	0.374775	0.326289	0.343575
444.512	0.0731216	0.110002	0.129017	0.0480147	0.219513	0.234029	0.177789	0.166423	0.196234	0.269599	0.201323	0.216488		444.512	0.0660345	0.0453767	0.156852	0.0742074	0.352092	0.423575	0.356638	0.279048	0.403043	0.359231	0.385248	0.369171		444.512	0.365555	0.368696	0.302964	0.345069	0.315235	0.268408	0.258764	0.187734	0.34358	0.373666	0.324972	0.342286
444.994	0.0730634	0.109587	0.12875	0.0477043	0.219252	0.233269	0.177496	0.166327	0.195877	0.267895	0.201073	0.215456		444.994	0.0662466	0.0450672	0.156491	0.0742457	0.350257	0.421544	0.354828	0.278352	0.400853	0.357049	0.382854	0.367322		444.994	0.365078	0.367939	0.30246	0.343783	0.314126	0.26727	0.257219	0.187629	0.341834	0.372277	0.323407	0.340542
445.476	0.0729949	0.109174	0.12846	0.0474688	0.219374	0.232676	0.177246	0.166254	0.195656	0.266417	0.200722	0.214686		445.476	0.0663737	0.0447379	0.15613	0.0743131	0.348789	0.419902	0.353259	0.277681	0.3991	0.355216	0.381022	0.365757		445.476	0.365281	0.367529	0.302394	0.342802	0.313078	0.266366	0.255628	0.18745	0.340243	0.371007	0.322289	0.338943
445.958	0.0730311	0.108947	0.128178	0.0473624	0.219578	0.232097	0.176879	0.166196	0.195354	0.264858	0.200519	0.214044		445.958	0.0665136	0.0444599	0.155707	0.0744634	0.347255	0.417926	0.351406	0.276945	0.397094	0.353446	0.378896	0.364046		445.958	0.365415	0.367232	0.302529	0.341944	0.31181	0.265275	0.25403	0.187122	0.338467	0.369205	0.321144	0.337079
446.44	0.073269	0.109051	0.128051	0.0474255	0.220094	0.231902	0.176592	0.166211	0.195306	0.263735	0.200684	0.213842		446.44	0.0666142	0.0443034	0.155444	0.0747481	0.346284	0.41668	0.35015	0.276575	0.395817	0.352411	0.377443	0.362857		446.44	0.366065	0.367469	0.303098	0.341624	0.310883	0.264451	0.252821	0.18696	0.33719	0.367749	0.320512	0.335705
446.922	0.0737511	0.109526	0.128226	0.0476762	0.220946	0.23222	0.176495	0.16643	0.195587	0.263234	0.201289	0.214164		446.922	0.0667334	0.0443248	0.155427	0.0751983	0.346128	0.416437	0.349738	0.276811	0.395529	0.352328	0.376877	0.362477		446.922	0.367315	0.36852	0.304249	0.342093	0.310532	0.264079	0.252247	0.187094	0.336717	0.366961	0.320537	0.335046
447.404	0.0744438	0.11028	0.12871	0.0480996	0.22201	0.23294	0.176537	0.166827	0.196121	0.263266	0.202209	0.21485		447.404	0.0669217	0.0445512	0.155632	0.0758078	0.346624	0.416988	0.350046	0.277591	0.396004	0.352997	0.376992	0.362771		447.404	0.368961	0.370188	0.305804	0.343166	0.310698	0.264101	0.252245	0.187501	0.336954	0.366771	0.321003	0.334967
447.886	0.0752486	0.111124	0.129382	0.0486465	0.222974	0.233721	0.176535	0.16727	0.196639	0.263441	0.203173	0.21552		447.886	0.0672131	0.044972	0.155867	0.0765289	0.347182	0.417514	0.350496	0.278521	0.396441	0.353782	0.377032	0.363153		447.886	0.370434	0.371877	0.307315	0.344307	0.310969	0.264175	0.25247	0.187962	0.337361	0.366631	0.321331	0.334923
448.368	0.0760408	0.111849	0.13017	0.0492399	0.223981	0.234539	0.176605	0.167861	0.197275	0.263918	0.203902	0.216189		448.368	0.0677055	0.0455364	0.156239	0.0772842	0.348158	0.418597	0.351408	0.279743	0.397276	0.354834	0.377617	0.364055		448.368	0.372092	0.373768	0.308929	0.345644	0.311606	0.264698	0.252922	0.188605	0.338311	0.367096	0.321885	0.335271
448.851	0.0767213	0.112324	0.130698	0.0497959	0.224279	0.234706	0.176056	0.16788	0.197368	0.263783	0.204244	0.216109		448.851	0.0681222	0.0461713	0.156402	0.0779928	0.347981	0.418072	0.351172	0.280271	0.396648	0.354637	0.376782	0.363564		448.851	0.372329	0.374164	0.309493	0.345773	0.311359	0.264408	0.252798	0.18872	0.338226	0.366157	0.321148	0.334583
449.333	0.0772512	0.112532	0.130824	0.0502473	0.223684	0.234087	0.174973	0.167528	0.196894	0.262938	0.204238	0.215341		449.333	0.0685339	0.0468031	0.156137	0.0785974	0.346568	0.415951	0.349858	0.279755	0.394673	0.352963	0.374524	0.361698		449.333	0.371239	0.373152	0.3089	0.344566	0.310001	0.263445	0.251838	0.188337	0.336972	0.364125	0.319166	0.332844
449.815	0.0776533	0.112556	0.131118	0.0505578	0.223623	0.233742	0.174262	0.167639	0.196875	0.262589	0.204062	0.214762		449.815	0.0693509	0.0473765	0.156319	0.0790779	0.345883	0.414903	0.349232	0.279756	0.393483	0.351793	0.373188	0.360583		449.815	0.371166	0.372872	0.308981	0.344094	0.309491	0.263084	0.251157	0.188406	0.336407	0.363059	0.317882	0.331879
450.297	0.0779883	0.112513	0.131196	0.0507242	0.223506	0.233409	0.17348	0.1677	0.19683	0.262345	0.203924	0.214105		450.297	0.070082	0.0478612	0.156498	0.0794481	0.345278	0.414123	0.348749	0.279567	0.392345	0.35061	0.372143	0.359622		450.297	0.370929	0.372396	0.308968	0.343556	0.309069	0.26284	0.250494	0.188422	0.335927	0.362219	0.316773	0.331226
450.779	0.0783184	0.112496	0.131395	0.0507698	0.223846	0.233499	0.172982	0.168064	0.197076	0.26254	0.203955	0.213679		450.779	0.0708775	0.048249	0.156937	0.0797422	0.345299	0.414261	0.348869	0.279737	0.391763	0.350038	0.371896	0.359367		450.779	0.37131	0.37254	0.309538	0.343746	0.309387	0.262972	0.250243	0.188673	0.335999	0.362146	0.316399	0.331348
451.261	0.0786811	0.112538	0.131593	0.0507364	0.224229	0.233665	0.172537	0.16853	0.19744	0.262928	0.204154	0.213424		451.261	0.071624	0.0485457	0.157482	0.0800024	0.345574	0.414929	0.349288	0.279952	0.39174	0.349446	0.372213	0.359203		451.261	0.371878	0.372885	0.310188	0.344049	0.309822	0.263271	0.249965	0.18899	0.336225	0.3626	0.316395	0.331858
451.743	0.0790741	0.112607	0.131884	0.0506731	0.224726	0.23387	0.172145	0.169088	0.197823	0.263309	0.204408	0.213203		451.743	0.0723414	0.0487669	0.158066	0.0802656	0.345888	0.415719	0.349682	0.280234	0.391745	0.348815	0.372675	0.358975		451.743	0.37247	0.373297	0.310914	0.344443	0.310353	0.263486	0.249643	0.189284	0.336383	0.36323	0.316608	0.332488
452.226	0.0794618	0.112651	0.132198	0.0506267	0.22509	0.23383	0.171645	0.169547	0.198001	0.263345	0.20457	0.212802		452.226	0.0729544	0.0489332	0.15849	0.0805577	0.345797	0.41595	0.349555	0.280334	0.391236	0.347764	0.372685	0.358196		452.226	0.372624	0.373291	0.311336	0.344472	0.310531	0.263279	0.248994	0.189336	0.336026	0.363488	0.316601	0.332729
452.708	0.0798	0.112647	0.132512	0.0506299	0.225228	0.233412	0.171001	0.169826	0.197892	0.262896	0.204579	0.21214		452.708	0.0734478	0.0490684	0.158659	0.0808906	0.345137	0.41529	0.348685	0.280192	0.389989	0.346221	0.371926	0.356711		452.708	0.372202	0.372684	0.311321	0.343964	0.310148	0.262522	0.247919	0.189069	0.334981	0.363081	0.316151	0.332323
453.19	0.0800688	0.112632	0.133046	0.0506964	0.22547	0.23284	0.170517	0.170225	0.197805	0.262259	0.204515	0.211476		453.19	0.074054	0.0491976	0.158816	0.0812662	0.344363	0.41421	0.347459	0.280246	0.388571	0.344639	0.370729	0.354934		453.19	0.371969	0.372147	0.311377	0.343478	0.309601	0.261516	0.24666	0.188793	0.33364	0.362403	0.315553	0.331555
453.672	0.0802851	0.112692	0.133479	0.0508254	0.225615	0.232167	0.169995	0.170416	0.197556	0.2615	0.20456	0.210723		453.672	0.07442	0.0493423	0.158745	0.0816834	0.343522	0.412805	0.346015	0.280242	0.386898	0.343287	0.369255	0.353183		453.672	0.371438	0.371315	0.31124	0.342806	0.308766	0.26034	0.245414	0.188307	0.332153	0.361387	0.314823	0.330599
454.154	0.0804934	0.112906	0.133986	0.0510132	0.226051	0.231781	0.169731	0.1707	0.197495	0.261089	0.20488	0.210194		454.154	0.0747082	0.0495184	0.158745	0.082143	0.34326	0.411912	0.345009	0.280635	0.385746	0.342755	0.368211	0.352098		454.154	0.371418	0.37098	0.311501	0.342647	0.308235	0.259441	0.244587	0.187949	0.331142	0.360713	0.314478	0.330049
454.636	0.080741	0.1133	0.134563	0.0512622	0.226804	0.231803	0.169766	0.171121	0.197693	0.261191	0.205526	0.209969		454.636	0.0749143	0.0497357	0.158878	0.0826492	0.343757	0.411794	0.344687	0.281451	0.385396	0.343116	0.367862	0.351799		454.636	0.372097	0.371345	0.312249	0.343149	0.308123	0.258965	0.244278	0.187777	0.330787	0.360619	0.314641	0.330104
455.118	0.0810598	0.113834	0.135146	0.0515853	0.22775	0.232165	0.170008	0.171637	0.198071	0.261716	0.206403	0.20994		455.118	0.0750484	0.049998	0.159123	0.0832053	0.344832	0.412252	0.344917	0.282511	0.385673	0.344095	0.368054	0.352028		455.118	0.373329	0.372275	0.313336	0.344148	0.308298	0.258794	0.244369	0.187731	0.330951	0.360965	0.315142	0.330619
455.6	0.0814539	0.114402	0.135642	0.0519978	0.228725	0.232673	0.170274	0.172174	0.19845	0.262349	0.207289	0.209831		455.6	0.0751975	0.050302	0.15943	0.0838084	0.346014	0.412721	0.345228	0.283535	0.38595	0.345224	0.368249	0.352302		455.6	0.374725	0.373375	0.314514	0.345282	0.308516	0.258594	0.244622	0.187724	0.33128	0.361263	0.315608	0.33118
456.082	0.0818992	0.114868	0.135928	0.052506	0.229384	0.233031	0.170343	0.172554	0.198594	0.26273	0.20791	0.209397		456.082	0.0753247	0.0506328	0.159643	0.0844428	0.346766	0.412582	0.345141	0.284124	0.385717	0.345876	0.367917	0.35198		456.082	0.375825	0.374137	0.315342	0.346041	0.308359	0.258014	0.244652	0.187583	0.331353	0.361015	0.3156	0.331297
456.565	0.0823457	0.115118	0.135931	0.053088	0.229467	0.233008	0.170056	0.172657	0.198344	0.262557	0.208054	0.208486		456.565	0.0754121	0.0509613	0.159647	0.085074	0.346673	0.411434	0.344307	0.284008	0.384626	0.345602	0.366681	0.350627		456.565	0.376307	0.374172	0.315509	0.346056	0.307554	0.256813	0.244155	0.18723	0.33089	0.359878	0.31483	0.33062
457.047	0.0827326	0.115113	0.135762	0.0536826	0.229169	0.232784	0.169595	0.17263	0.19792	0.262034	0.207684	0.207383		457.047	0.0754725	0.051246	0.15958	0.0856516	0.346142	0.410075	0.343233	0.283552	0.383349	0.34483	0.365185	0.348783		457.047	0.376633	0.373865	0.315279	0.345714	0.306524	0.255376	0.243304	0.186933	0.330394	0.358487	0.31377	0.329646
457.529	0.0830082	0.114929	0.135313	0.0541985	0.228107	0.232013	0.168685	0.172255	0.19705	0.260745	0.206983	0.205912		457.529	0.0754525	0.0514448	0.159162	0.0861224	0.344516	0.407682	0.341284	0.282236	0.381224	0.342974	0.362701	0.345833		457.529	0.376109	0.372574	0.314225	0.344433	0.304742	0.253298	0.241747	0.186513	0.32918	0.356166	0.311943	0.327762
458.011	0.0831504	0.114708	0.134912	0.0545514	0.226966	0.231289	0.167832	0.171891	0.196255	0.259372	0.20625	0.204687		458.011	0.075361	0.0515374	0.158697	0.0864547	0.342914	0.405778	0.339593	0.280921	0.379527	0.341237	0.360574	0.343074		458.011	0.375777	0.371346	0.313155	0.343315	0.303198	0.251417	0.240185	0.186361	0.32817	0.354204	0.31037	0.326094
458.493	0.0831692	0.114576	0.134888	0.054707	0.226728	0.231296	0.167523	0.171859	0.19618	0.258773	0.205707	0.204261		458.493	0.0753142	0.0515413	0.15877	0.0866541	0.342716	0.406123	0.339348	0.280736	0.379654	0.341033	0.360501	0.341983		458.493	0.376813	0.371293	0.313115	0.343576	0.303136	0.250644	0.2395	0.186927	0.3285	0.353889	0.310261	0.325928
458.975	0.0830959	0.114578	0.134898	0.0546951	0.226401	0.231187	0.167235	0.17191	0.196082	0.25786	0.205389	0.203964		458.975	0.0753212	0.0515073	0.158637	0.0867621	0.34219	0.406167	0.338961	0.280328	0.379541	0.34062	0.360131	0.340757		458.975	0.377464	0.370963	0.312801	0.34367	0.302921	0.249913	0.238741	0.187506	0.328258	0.353554	0.309908	0.325588
459.457	0.0829688	0.114687	0.134814	0.0545882	0.22598	0.230824	0.16683	0.171888	0.196037	0.25676	0.205186	0.203758		459.457	0.0754003	0.0515055	0.158512	0.0868405	0.341511	0.4061	0.338493	0.279795	0.37959	0.339827	0.359901	0.339315		459.457	0.377639	0.370194	0.312066	0.343292	0.302404	0.249352	0.237814	0.18804	0.327523	0.353261	0.309306	0.325144
459.939	0.0828288	0.114854	0.135118	0.0544697	0.226525	0.23109	0.166923	0.172159	0.196549	0.256256	0.204981	0.203946		459.939	0.0756067	0.0516021	0.158874	0.0869535	0.341917	0.40715	0.338891	0.280205	0.380411	0.340182	0.360934	0.339058		459.939	0.378615	0.370209	0.312131	0.343981	0.303066	0.249517	0.237742	0.188782	0.327458	0.353814	0.30957	0.325644
460.421	0.0827184	0.115062	0.13514	0.0544064	0.226434	0.230653	0.166568	0.172244	0.196656	0.25497	0.204749	0.203641		460.421	0.0759852	0.0518453	0.158944	0.0871542	0.341133	0.40639	0.338118	0.279768	0.379896	0.339149	0.360528	0.33753		460.421	0.378136	0.368992	0.311159	0.343313	0.302553	0.249043	0.236973	0.189045	0.325998	0.353116	0.30857	0.324929
460.904	0.0826801	0.115335	0.135158	0.0544348	0.226282	0.230108	0.166156	0.172354	0.196748	0.253633	0.204583	0.203225		460.904	0.0764853	0.0522502	0.159082	0.0874733	0.340197	0.405125	0.337099	0.279254	0.379083	0.337823	0.359861	0.33583		460.904	0.377279	0.36756	0.310011	0.342344	0.301827	0.24848	0.236143	0.189114	0.324264	0.35206	0.307285	0.32393
461.386	0.0827442	0.115716	0.13522	0.0545555	0.226155	0.229635	0.165779	0.172553	0.196896	0.252503	0.204631	0.202831		461.386	0.0770608	0.0527884	0.159355	0.0879069	0.339388	0.403793	0.336123	0.278859	0.378312	0.336554	0.359241	0.334333		461.386	0.376395	0.366285	0.308978	0.341386	0.301117	0.247962	0.235422	0.189111	0.322692	0.350946	0.306053	0.32293
461.868	0.082918	0.11622	0.135432	0.0547364	0.226175	0.229478	0.16561	0.172893	0.197176	0.251887	0.205003	0.202663		461.868	0.0775804	0.0533819	0.159768	0.0884097	0.339072	0.40294	0.335599	0.278815	0.37803	0.335773	0.359072	0.333453		461.868	0.37598	0.365649	0.308395	0.340903	0.300731	0.247676	0.235025	0.189128	0.32173	0.350216	0.30528	0.322301
462.35	0.083172	0.116803	0.135798	0.0549217	0.22644	0.229714	0.165684	0.173372	0.197569	0.251846	0.20568	0.20274		462.35	0.078021	0.0539146	0.160311	0.0888985	0.339295	0.402744	0.335579	0.279217	0.378218	0.335666	0.359388	0.333347		462.35	0.376207	0.365803	0.308449	0.341086	0.300826	0.247618	0.235039	0.189243	0.321521	0.349984	0.305123	0.322143
462.832	0.0834424	0.117352	0.136124	0.0550498	0.2267	0.230062	0.16579	0.173758	0.197903	0.252177	0.206485	0.202948		462.832	0.0782938	0.0542571	0.160855	0.0892703	0.339744	0.403	0.335811	0.27982	0.378756	0.335822	0.360011	0.333603		462.832	0.37678	0.366359	0.308814	0.341504	0.301038	0.247639	0.235154	0.189371	0.321791	0.350089	0.30533	0.322214
463.314	0.0836496	0.117725	0.136225	0.0550729	0.226711	0.230278	0.165725	0.173787	0.197912	0.252528	0.207147	0.203053		463.314	0.0782318	0.0543091	0.161121	0.0894372	0.339959	0.403143	0.335892	0.280238	0.379037	0.335848	0.360435	0.333733		463.314	0.377165	0.366741	0.309065	0.34173	0.301012	0.247448	0.235123	0.189265	0.32204	0.350117	0.305498	0.322143
463.796	0.0837276	0.117813	0.135982	0.0549732	0.22641	0.230148	0.165318	0.173384	0.197461	0.25252	0.207426	0.202812		463.796	0.077921	0.0540354	0.161015	0.0893585	0.339507	0.402607	0.335365	0.280234	0.378394	0.335417	0.360099	0.333321		463.796	0.376904	0.366451	0.30895	0.341412	0.30055	0.246782	0.234759	0.188856	0.321801	0.349606	0.305234	0.321563
464.278	0.0836512	0.117592	0.135593	0.054767	0.225981	0.229721	0.164746	0.172825	0.196807	0.252183	0.207227	0.202376		464.278	0.0776018	0.0534812	0.160719	0.0890582	0.33857	0.401536	0.334396	0.280028	0.37717	0.33453	0.359118	0.332309		464.278	0.376433	0.365791	0.308673	0.3408	0.299835	0.245794	0.234039	0.188352	0.321077	0.348788	0.304579	0.320555
464.76	0.0834443	0.117139	0.135004	0.0544946	0.22537	0.229014	0.163945	0.172083	0.195963	0.251479	0.20664	0.201722		464.76	0.0772045	0.0527548	0.160199	0.0886123	0.337192	0.399928	0.333051	0.279547	0.375386	0.333256	0.357562	0.330758		464.76	0.375527	0.364571	0.308096	0.339807	0.298826	0.244533	0.233009	0.187709	0.319868	0.347643	0.303512	0.319204
465.243	0.083166	0.116589	0.134576	0.0542024	0.225001	0.228385	0.163286	0.171623	0.195382	0.250814	0.205878	0.201207		465.243	0.0770094	0.0519919	0.159832	0.0881187	0.33604	0.398546	0.331937	0.279361	0.373925	0.332133	0.356083	0.329226		465.243	0.375077	0.363636	0.307837	0.339178	0.298096	0.243422	0.231984	0.18732	0.318737	0.346834	0.302553	0.318036
465.725	0.0828868	0.11608	0.134064	0.053928	0.224558	0.22782	0.162534	0.171097	0.194827	0.250169	0.205169	0.200694		465.725	0.0765973	0.0513164	0.159364	0.0876628	0.335068	0.397346	0.331083	0.279139	0.372675	0.331247	0.354801	0.327877		465.725	0.374392	0.362478	0.307455	0.338578	0.297363	0.242426	0.231034	0.186873	0.317743	0.346205	0.301688	0.317137
466.207	0.0826618	0.115694	0.133741	0.0536904	0.224272	0.227457	0.161912	0.17081	0.194509	0.249727	0.204646	0.200311		466.207	0.0762508	0.050814	0.159046	0.0872918	0.334489	0.396549	0.33062	0.279154	0.37197	0.330723	0.353864	0.326877		466.207	0.373983	0.361617	0.307322	0.338392	0.296859	0.241636	0.230251	0.186606	0.317106	0.345938	0.301117	0.316591
466.689	0.0825126	0.115438	0.133613	0.0534892	0.224063	0.227251	0.161424	0.170692	0.194361	0.249505	0.204295	0.200017		466.689	0.0759252	0.0505157	0.158859	0.0870052	0.334265	0.396147	0.33051	0.279326	0.371856	0.330465	0.353316	0.326211		466.689	0.373784	0.361048	0.30732	0.338547	0.296476	0.241016	0.229588	0.186442	0.316848	0.345992	0.30083	0.316338
467.171	0.0824241	0.11525	0.133693	0.0533119	0.224092	0.227243	0.161136	0.17077	0.194384	0.249524	0.203982	0.199762		467.171	0.0757086	0.0503994	0.158885	0.0867646	0.334416	0.39626	0.330728	0.279745	0.372221	0.330592	0.353222	0.326072		467.171	0.373832	0.360867	0.307513	0.339113	0.296376	0.24058	0.229133	0.186434	0.317093	0.346376	0.300913	0.316415
467.653	0.0823555	0.115051	0.133768	0.0531426	0.223974	0.227038	0.160766	0.170717	0.194228	0.249364	0.203544	0.199213		467.653	0.075526	0.0504044	0.158867	0.0865171	0.334226	0.39596	0.330547	0.279817	0.372218	0.330366	0.352824	0.325695		467.653	0.373416	0.360401	0.307317	0.339351	0.295973	0.239839	0.228484	0.186274	0.317153	0.346291	0.300745	0.316107
468.135	0.082263	0.114803	0.133736	0.0529754	0.223635	0.226532	0.160238	0.170424	0.193813	0.24891	0.202911	0.19831		468.135	0.0753579	0.0504607	0.158728	0.0862258	0.333491	0.394999	0.329767	0.279373	0.371543	0.329595	0.351919	0.324845		468.135	0.372374	0.359471	0.306563	0.339018	0.295169	0.238676	0.22754	0.185896	0.316801	0.345521	0.300141	0.315226
468.617	0.082122	0.114539	0.133577	0.0528181	0.223155	0.225818	0.15959	0.169921	0.19323	0.248253	0.202161	0.19718		468.617	0.0752019	0.0505181	0.158497	0.0858888	0.332335	0.393538	0.328532	0.2785	0.370285	0.328423	0.350638	0.323595		468.617	0.370905	0.358212	0.30536	0.338211	0.294127	0.237197	0.226386	0.185381	0.316087	0.344221	0.29919	0.313918
469.099	0.0819323	0.114342	0.133473	0.0526891	0.223016	0.225414	0.159185	0.169529	0.192935	0.247971	0.20148	0.196332		469.099	0.075073	0.0505589	0.158459	0.0855359	0.331679	0.392836	0.327824	0.277914	0.369501	0.327796	0.350047	0.322883		469.099	0.369999	0.357506	0.304386	0.337803	0.293652	0.236078	0.225549	0.185104	0.31584	0.343486	0.298685	0.313151
469.582	0.0817077	0.114299	0.133269	0.0526089	0.222762	0.224987	0.158666	0.169012	0.192614	0.247649	0.201058	0.195482		469.582	0.0749193	0.0505903	0.158348	0.0852094	0.330786	0.391755	0.326882	0.277038	0.368296	0.326984	0.349159	0.321809		469.582	0.368971	0.356632	0.303217	0.337156	0.293088	0.234775	0.224647	0.184802	0.31525	0.342434	0.297978	0.312199
470.064	0.0814614	0.114442	0.133162	0.0525917	0.222757	0.224943	0.158337	0.168643	0.192612	0.247735	0.200991	0.195012		470.064	0.0747579	0.0506259	0.158401	0.0849429	0.330395	0.391299	0.326483	0.276493	0.36757	0.326704	0.348815	0.32114		470.064	0.368619	0.35628	0.302412	0.337018	0.293019	0.233857	0.224091	0.184749	0.314999	0.341974	0.297722	0.311848
470.546	0.0811955	0.114726	0.133093	0.0526403	0.222853	0.225197	0.158088	0.168319	0.192791	0.248081	0.201231	0.194816		470.546	0.0745115	0.0506675	0.158514	0.0847495	0.330324	0.391218	0.326453	0.27617	0.367096	0.326786	0.348791	0.320736		470.546	0.368685	0.356151	0.301832	0.337226	0.293222	0.233255	0.223818	0.184814	0.31491	0.341937	0.297779	0.311988
471.028	0.0809001	0.115034	0.132908	0.0527404	0.22253	0.225242	0.157605	0.167855	0.192743	0.248159	0.2016	0.194565		471.028	0.0741852	0.0506952	0.158449	0.0846177	0.329943	0.390524	0.325967	0.275619	0.366198	0.326357	0.348277	0.319875		471.028	0.368308	0.35561	0.30101	0.337113	0.292921	0.232613	0.223416	0.184669	0.314363	0.34156	0.297546	0.311891
471.51	0.0805658	0.115214	0.132871	0.0528621	0.222348	0.225344	0.157187	0.167408	0.19275	0.248041	0.201867	0.194255		471.51	0.0739654	0.0506715	0.158391	0.0845196	0.329368	0.389561	0.325343	0.275141	0.364946	0.325782	0.347458	0.318843		471.51	0.368293	0.354847	0.300314	0.33706	0.292682	0.232009	0.223036	0.184545	0.313471	0.341104	0.297228	0.311765
471.992	0.0801998	0.115158	0.132821	0.0529642	0.221963	0.225305	0.156667	0.166921	0.192573	0.247619	0.201859	0.193874		471.992	0.0736661	0.0505587	0.158253	0.0844229	0.328573	0.388227	0.324414	0.274635	0.363571	0.324773	0.34631	0.317532		471.992	0.368076	0.353726	0.299529	0.336755	0.292016	0.231517	0.222555	0.184204	0.312271	0.34043	0.296588	0.311457
472.474	0.0798352	0.114865	0.132854	0.0530069	0.221719	0.225371	0.156252	0.166567	0.192431	0.247164	0.201568	0.193592		472.474	0.0732995	0.0503459	0.158212	0.084305	0.328015	0.387247	0.323709	0.274431	0.362676	0.323868	0.34545	0.316507		472.474	0.368139	0.352695	0.298978	0.33657	0.291377	0.231394	0.222202	0.183836	0.311296	0.340012	0.295986	0.311375
472.957	0.0795188	0.114451	0.132994	0.0529658	0.221563	0.225115	0.155829	0.166375	0.192226	0.246255	0.201142	0.193072		472.957	0.0732593	0.0500585	0.158224	0.0841569	0.327176	0.385838	0.322561	0.274149	0.361494	0.322524	0.344198	0.315218		472.957	0.368237	0.351546	0.2985	0.336111	0.290635	0.231033	0.221616	0.183513	0.310076	0.339103	0.295066	0.310756
473.439	0.0792888	0.114069	0.13292	0.0528384	0.221207	0.22464	0.155214	0.166121	0.191797	0.245182	0.200772	0.192465		473.439	0.0730404	0.0497492	0.158138	0.0839785	0.326375	0.384528	0.321377	0.273711	0.360504	0.321136	0.343106	0.314084		473.439	0.367826	0.35022	0.297801	0.335287	0.28964	0.230639	0.220949	0.183033	0.309076	0.338028	0.294032	0.310032
473.921	0.0791517	0.113827	0.13297	0.0526395	0.221139	0.224333	0.154813	0.166166	0.191552	0.244377	0.200557	0.192085		473.921	0.0728821	0.0494696	0.158237	0.0837662	0.326075	0.383962	0.320741	0.273589	0.360217	0.320284	0.342615	0.313491		473.921	0.367942	0.349526	0.297426	0.334875	0.289083	0.230408	0.220431	0.18278	0.308685	0.337408	0.293362	0.30965
474.403	0.0790821	0.113733	0.133054	0.0523898	0.221242	0.224156	0.154531	0.166335	0.19137	0.243813	0.200449	0.191858		474.403	0.0726661	0.0492478	0.158409	0.0835074	0.326102	0.383944	0.320541	0.273628	0.360329	0.319918	0.342567	0.313275		474.403	0.368346	0.349217	0.297157	0.33476	0.28886	0.230212	0.220001	0.182634	0.308738	0.3371	0.292991	0.309545
474.885	0.0790349	0.113723	0.132932	0.0521092	0.221076	0.223631	0.153989	0.16636	0.190934	0.2431	0.200309	0.191487		474.885	0.0724548	0.0490838	0.158537	0.0831863	0.325869	0.383673	0.32002	0.273433	0.360185	0.319286	0.342346	0.312723		474.885	0.368214	0.348618	0.296512	0.334243	0.288326	0.229715	0.219266	0.182403	0.308673	0.336422	0.292439	0.309112
475.367	0.0789653	0.113704	0.132814	0.0518149	0.220943	0.22295	0.1534	0.16632	0.190412	0.242222	0.200004	0.190943		475.367	0.0723911	0.0489567	0.158626	0.0827961	0.325196	0.382985	0.319225	0.273045	0.359426	0.31849	0.341688	0.311702		475.367	0.36808	0.347745	0.295645	0.333545	0.287779	0.22882	0.21824	0.182207	0.308224	0.335375	0.291673	0.308308
475.849	0.0788447	0.113613	0.132806	0.0515215	0.221127	0.222754	0.153093	0.166461	0.190163	0.24194	0.199488	0.190852		475.849	0.0721791	0.0488381	0.158932	0.0823483	0.325137	0.38333	0.319288	0.273239	0.359572	0.318492	0.341865	0.311196		475.849	0.368669	0.347477	0.29513	0.333509	0.287698	0.228454	0.217496	0.182218	0.308385	0.33522	0.291416	0.308259
476.331	0.0786702	0.113441	0.132533	0.051244	0.220792	0.221967	0.152337	0.166162	0.189422	0.240936	0.198834	0.190177		476.331	0.0720078	0.0487039	0.158811	0.0818787	0.323909	0.382091	0.318178	0.272594	0.358095	0.317511	0.340738	0.309461		476.331	0.368192	0.346041	0.293851	0.332466	0.286839	0.227255	0.216145	0.181876	0.307396	0.333751	0.290294	0.307063
476.813	0.0784633	0.113231	0.132216	0.0509935	0.220291	0.221163	0.151521	0.165839	0.188641	0.239927	0.198203	0.189532		476.813	0.0718212	0.0485415	0.158621	0.0814393	0.322612	0.380655	0.316922	0.271925	0.356536	0.31641	0.339516	0.30748		476.813	0.367548	0.344577	0.292575	0.331356	0.285776	0.226056	0.214744	0.181479	0.306276	0.33215	0.289058	0.30572
477.296	0.0782619	0.113045	0.132067	0.0507794	0.220021	0.220765	0.150943	0.165668	0.18809	0.239209	0.197759	0.189082		477.296	0.0716075	0.0483516	0.158466	0.0810842	0.321711	0.379577	0.316028	0.271567	0.355223	0.315812	0.338626	0.305875		477.296	0.367355	0.343601	0.291776	0.330792	0.285103	0.225073	0.213705	0.181166	0.305442	0.330865	0.288135	0.304707
477.778	0.0781052	0.112932	0.131929	0.0506051	0.219635	0.220424	0.150379	0.165551	0.18765	0.238586	0.197583	0.188712		477.778	0.0714361	0.048146	0.158341	0.0808531	0.321016	0.3786	0.315179	0.271308	0.354206	0.31516	0.337913	0.304332		477.778	0.367171	0.342877	0.291167	0.330292	0.284354	0.224188	0.212751	0.180856	0.304717	0.329667	0.287268	0.303737
478.26	0.0780206	0.112889	0.131922	0.0504707	0.219527	0.220406	0.150012	0.165493	0.187505	0.238138	0.197634	0.188362		478.26	0.0713372	0.0479415	0.158315	0.0807586	0.320627	0.378015	0.314688	0.271296	0.353379	0.314859	0.337504	0.303231		478.26	0.367449	0.342455	0.29091	0.330114	0.284023	0.223392	0.212094	0.180661	0.304228	0.328763	0.286679	0.30309
478.742	0.0780177	0.112879	0.131938	0.0503745	0.21943	0.220604	0.149778	0.16545	0.187516	0.237976	0.197769	0.188154		478.742	0.0711317	0.0477572	0.158375	0.0807862	0.32064	0.377975	0.314631	0.27145	0.353168	0.314772	0.337535	0.302538		478.742	0.367921	0.342411	0.290824	0.330214	0.283864	0.222851	0.211625	0.180408	0.304026	0.328361	0.28632	0.302829
479.224	0.0780894	0.112847	0.13198	0.0503165	0.219286	0.220662	0.149546	0.165431	0.187504	0.237656	0.197829	0.187759		479.224	0.0711547	0.0476122	0.158501	0.0809038	0.320466	0.377648	0.314304	0.271496	0.352687	0.314346	0.337169	0.301706		479.224	0.368252	0.342374	0.290731	0.330242	0.28367	0.222143	0.211051	0.180101	0.30355	0.327804	0.285778	0.302314
479.706	0.0782183	0.112763	0.131974	0.0503	0.219054	0.220593	0.149261	0.165252	0.18743	0.237039	0.197729	0.187093		479.706	0.0712258	0.0475251	0.158543	0.0810768	0.320096	0.377035	0.313816	0.271487	0.351839	0.313638	0.336433	0.300873		479.706	0.368254	0.341985	0.290357	0.329936	0.28332	0.22136	0.210463	0.179724	0.302882	0.327135	0.285077	0.301696
480.188	0.0783849	0.112642	0.132024	0.0503309	0.218885	0.220473	0.149081	0.165042	0.187441	0.236223	0.1975	0.186315		480.188	0.0713732	0.0475146	0.158554	0.0812794	0.319704	0.376352	0.313328	0.271558	0.35093	0.312823	0.335483	0.300154		480.188	0.368169	0.341488	0.289806	0.329503	0.283003	0.220692	0.209952	0.179474	0.302167	0.326617	0.28439	0.301104
480.67	0.0785692	0.112538	0.131922	0.0504131	0.218446	0.220062	0.148719	0.164681	0.187205	0.235265	0.197266	0.185415		480.67	0.0715072	0.0475944	0.158427	0.0814985	0.318994	0.375249	0.3125	0.271226	0.349698	0.311691	0.334237	0.299072		480.67	0.367679	0.340681	0.288962	0.328827	0.282488	0.219929	0.209217	0.179063	0.301105	0.325872	0.283479	0.300168
481.152	0.0787515	0.112513	0.131878	0.0505443	0.218148	0.219723	0.148482	0.164426	0.187081	0.234441	0.197168	0.18467		481.152	0.0716708	0.0477682	0.158326	0.0817296	0.318493	0.374393	0.311855	0.271031	0.348737	0.310838	0.333243	0.298215		481.152	0.367428	0.340091	0.288256	0.328401	0.282253	0.219444	0.208653	0.178845	0.300263	0.32545	0.282823	0.299432
481.635	0.078909	0.112604	0.132014	0.0507112	0.218335	0.21974	0.148555	0.164418	0.187295	0.234123	0.197282	0.184322		481.635	0.0718656	0.048024	0.158455	0.0819683	0.318704	0.374458	0.311825	0.271396	0.348599	0.310822	0.333181	0.298095		481.635	0.367966	0.340194	0.288155	0.328734	0.282775	0.219518	0.208571	0.178994	0.300168	0.325764	0.282894	0.299373
482.117	0.0790168	0.112798	0.132143	0.0508904	0.218525	0.219706	0.148669	0.164514	0.187505	0.233874	0.197576	0.184115		482.117	0.0720512	0.04833	0.158501	0.0822062	0.318864	0.374455	0.311723	0.271741	0.348539	0.310844	0.333159	0.297906		482.117	0.36859	0.340352	0.28812	0.32911	0.283305	0.219648	0.208482	0.179218	0.300102	0.32607	0.282988	0.299294
482.599	0.0790533	0.113038	0.132147	0.0510508	0.218571	0.219489	0.148687	0.164516	0.187549	0.233613	0.19792	0.183937		482.599	0.0720788	0.0486384	0.158354	0.0824301	0.31881	0.374195	0.311386	0.271902	0.34839	0.310693	0.333082	0.297488		482.599	0.368987	0.340252	0.287944	0.329261	0.283605	0.21967	0.208256	0.179297	0.299919	0.326117	0.28295	0.29908
483.081	0.0790109	0.113249	0.131921	0.051162	0.218344	0.218878	0.14842	0.164331	0.187212	0.233048	0.198158	0.183526		483.081	0.0720042	0.0488982	0.157926	0.0826296	0.318097	0.373092	0.310344	0.271631	0.347505	0.309969	0.332344	0.296487		483.081	0.368672	0.339459	0.287402	0.328804	0.283351	0.219231	0.207676	0.17907	0.29921	0.325364	0.282397	0.29834
483.563	0.0789035	0.113378	0.131693	0.0512054	0.218105	0.218007	0.148063	0.164193	0.186715	0.232354	0.198198	0.183035		483.563	0.0720383	0.049071	0.157463	0.0828045	0.317024	0.371481	0.308853	0.271263	0.346295	0.30878	0.331163	0.295056		483.563	0.368205	0.338444	0.286846	0.328119	0.282797	0.21847	0.206791	0.178721	0.298163	0.324111	0.281522	0.297261
484.045	0.0787709	0.113423	0.131589	0.0511826	0.218327	0.217481	0.14788	0.164225	0.186418	0.232144	0.198067	0.182832		484.045	0.0720016	0.0491492	0.157252	0.0829711	0.316499	0.370684	0.307952	0.271431	0.345797	0.308146	0.330655	0.294208		484.045	0.368341	0.337844	0.286772	0.327976	0.282655	0.218006	0.206148	0.178468	0.29766	0.323358	0.28107	0.296837
484.527	0.0786661	0.113427	0.131391	0.0511155	0.218363	0.216651	0.147423	0.164071	0.185863	0.231623	0.197895	0.182338		484.527	0.0719762	0.0491584	0.15687	0.0831576	0.315443	0.369169	0.306558	0.271176	0.344625	0.306936	0.329509	0.292822		484.527	0.368038	0.33663	0.286332	0.327334	0.282052	0.217034	0.205108	0.177973	0.29661	0.32191	0.280164	0.29591
485.009	0.0786402	0.113455	0.131292	0.0510394	0.218444	0.215966	0.14699	0.16408	0.185391	0.2313	0.197835	0.18201		485.009	0.0719895	0.049146	0.156621	0.0833916	0.314643	0.367969	0.305444	0.271089	0.343867	0.305842	0.328561	0.291624		485.009	0.367982	0.3357	0.286041	0.326931	0.281433	0.21618	0.204092	0.177524	0.295779	0.320674	0.279369	0.295177
485.491	0.0787234	0.113549	0.131465	0.050991	0.218888	0.215796	0.146839	0.164402	0.18521	0.23137	0.197962	0.181952		485.491	0.0720924	0.0491604	0.156603	0.083688	0.314354	0.367476	0.30497	0.27141	0.343591	0.305438	0.328053	0.291082		485.491	0.368655	0.335431	0.286221	0.327248	0.281314	0.215609	0.203451	0.177288	0.295449	0.319978	0.279003	0.294947
485.974	0.0789186	0.113707	0.131997	0.0509968	0.219664	0.216006	0.147037	0.165116	0.185486	0.231941	0.198234	0.182307		485.974	0.0725147	0.0492289	0.157066	0.0840421	0.314802	0.368018	0.305193	0.272351	0.344436	0.305542	0.328407	0.291159		485.974	0.370344	0.336179	0.287006	0.328299	0.281699	0.215541	0.203121	0.177451	0.295816	0.320076	0.279239	0.295242
486.456	0.0792035	0.11389	0.132185	0.0510668	0.219814	0.215916	0.146838	0.165343	0.185301	0.231912	0.198515	0.182135		486.456	0.0727519	0.0493486	0.157068	0.0844332	0.314192	0.367484	0.304708	0.272351	0.343992	0.304999	0.32769	0.290596		486.456	0.370853	0.335776	0.286803	0.328273	0.28129	0.214861	0.20244	0.1772	0.295315	0.319268	0.278707	0.294754
486.938	0.079544	0.114054	0.132421	0.0511952	0.219938	0.216024	0.146767	0.165586	0.185197	0.232016	0.198657	0.18205		486.938	0.0730144	0.0494905	0.157166	0.0848366	0.313649	0.367298	0.304465	0.272437	0.343818	0.30461	0.327146	0.290266		486.938	0.371445	0.335573	0.286588	0.328263	0.280917	0.214395	0.201921	0.177003	0.294943	0.318778	0.278279	0.294435
487.42	0.0799079	0.114174	0.132758	0.0513663	0.22003	0.216115	0.146689	0.165895	0.185057	0.232045	0.198583	0.181862		487.42	0.0736321	0.0496163	0.157427	0.0852357	0.312906	0.366944	0.304045	0.272604	0.343362	0.304005	0.326429	0.289754		487.42	0.372209	0.33545	0.286527	0.328149	0.280504	0.213865	0.201374	0.176845	0.294406	0.318161	0.277747	0.293941
487.902	0.0802764	0.114265	0.132871	0.0515637	0.219755	0.215933	0.14639	0.165849	0.184645	0.231705	0.198326	0.18137		487.902	0.0741123	0.0496986	0.157446	0.0856287	0.31168	0.366014	0.303115	0.272276	0.342358	0.302891	0.325155	0.288803		487.902	0.372054	0.334721	0.285892	0.327341	0.279663	0.213114	0.200678	0.176504	0.29333	0.31715	0.276864	0.293039
488.384	0.0806457	0.114368	0.132888	0.0517754	0.219293	0.215609	0.145941	0.165663	0.184099	0.231159	0.198008	0.180715		488.384	0.0745921	0.0497353	0.157365	0.0860278	0.310254	0.364739	0.301903	0.271727	0.341036	0.301481	0.323563	0.287526		488.384	0.37148	0.333744	0.28506	0.326237	0.278657	0.212255	0.199917	0.17613	0.291921	0.315964	0.275817	0.291944
488.866	0.0810252	0.114532	0.132938	0.0519994	0.218856	0.21537	0.145493	0.165494	0.183602	0.230656	0.197772	0.180097		488.866	0.075032	0.0497543	0.157275	0.0864521	0.309058	0.363565	0.3008	0.271222	0.339803	0.300206	0.322077	0.286258		488.866	0.370945	0.332929	0.284354	0.325351	0.277867	0.211488	0.199307	0.175851	0.29053	0.314967	0.274937	0.291017
489.348	0.0814292	0.114783	0.133176	0.0522415	0.218835	0.215526	0.145245	0.165534	0.18344	0.230544	0.197713	0.179737		489.348	0.0754825	0.0498075	0.157431	0.0869164	0.308667	0.363206	0.300304	0.271221	0.339177	0.299719	0.321358	0.28559		489.348	0.37105	0.332805	0.284274	0.325332	0.277886	0.211106	0.199191	0.1759	0.289728	0.314619	0.27473	0.29076
489.831	0.0818712	0.115112	0.133464	0.0525138	0.218837	0.215782	0.145024	0.165659	0.183461	0.230603	0.197842	0.179543		489.831	0.075874	0.049956	0.157666	0.0874249	0.308685	0.363221	0.300147	0.271342	0.338969	0.299523	0.321066	0.28504		489.831	0.37142	0.332989	0.284386	0.325719	0.27819	0.210888	0.199196	0.176109	0.289163	0.314592	0.274787	0.290787
490.313	0.0823577	0.115486	0.133771	0.0528267	0.218858	0.216031	0.144782	0.165879	0.1836	0.230667	0.198085	0.179366		490.313	0.0763243	0.0502514	0.157995	0.0879685	0.308826	0.363299	0.300046	0.271487	0.338735	0.299499	0.32086	0.284513		490.313	0.371835	0.333287	0.284635	0.326357	0.27867	0.210639	0.19924	0.176456	0.288685	0.314536	0.274904	0.290839
490.795	0.082886	0.115861	0.134059	0.0531828	0.218778	0.216138	0.144488	0.1661	0.183755	0.23062	0.198342	0.179117		490.795	0.0768039	0.0507158	0.158343	0.088529	0.308831	0.363175	0.299814	0.271493	0.338261	0.29941	0.320517	0.283853		490.795	0.372082	0.33348	0.284832	0.326992	0.279066	0.210242	0.199168	0.176811	0.288131	0.314218	0.274865	0.290691
491.277	0.0834424	0.116215	0.134271	0.0535716	0.218515	0.215969	0.144098	0.166243	0.183818	0.230358	0.198542	0.17871		491.277	0.077311	0.0513301	0.158666	0.089086	0.308479	0.362617	0.299237	0.271251	0.337382	0.299007	0.319828	0.282931		491.277	0.371928	0.333376	0.284831	0.327351	0.279123	0.20963	0.19885	0.177073	0.28737	0.313445	0.274486	0.290152
491.759	0.0840015	0.116547	0.134555	0.0539666	0.218554	0.216014	0.143936	0.166475	0.184111	0.230402	0.198682	0.178495		491.759	0.077759	0.0520338	0.1592	0.0896226	0.308412	0.362659	0.299111	0.271323	0.337001	0.299024	0.319626	0.282516		491.759	0.372169	0.33355	0.28509	0.328018	0.279391	0.209353	0.198676	0.177461	0.287074	0.313089	0.274319	0.290006
492.241	0.0845279	0.116872	0.134726	0.0543298	0.218541	0.215708	0.143633	0.166468	0.184199	0.230052	0.198818	0.177914		492.241	0.0782727	0.0527394	0.159595	0.0901274	0.307691	0.36192	0.298341	0.271015	0.335782	0.298487	0.318766	0.281699		492.241	0.371963	0.333068	0.285029	0.328098	0.279245	0.208706	0.198169	0.177682	0.286331	0.312033	0.27367	0.289277
492.723	0.0849803	0.11719	0.134897	0.0546197	0.218517	0.215301	0.143388	0.166497	0.184217	0.229722	0.199	0.177418		492.723	0.0787568	0.0533547	0.159981	0.0905893	0.307028	0.36114	0.297448	0.270819	0.334827	0.29771	0.317914	0.280901		492.723	0.371746	0.332702	0.285027	0.328139	0.27884	0.20826	0.197594	0.177807	0.285728	0.311043	0.272948	0.288524
493.205	0.0853196	0.117465	0.135194	0.0548026	0.219072	0.215301	0.143449	0.166596	0.184463	0.229685	0.199222	0.177091		493.205	0.0791564	0.0538082	0.160432	0.0909957	0.306757	0.360974	0.297061	0.271032	0.334263	0.297498	0.317542	0.28069		493.205	0.372317	0.332624	0.285403	0.328665	0.279015	0.208157	0.197339	0.178032	0.285566	0.310637	0.272612	0.288322
493.688	0.0855216	0.117631	0.135263	0.0548635	0.219207	0.214892	0.143286	0.166536	0.184378	0.229331	0.199402	0.17668		493.688	0.0794314	0.0540639	0.160607	0.091332	0.306205	0.360246	0.296134	0.270954	0.33364	0.296542	0.31677	0.279957		493.688	0.372289	0.332174	0.285348	0.32865	0.278571	0.207975	0.19676	0.177931	0.285096	0.309952	0.271876	0.2877
494.17	0.0855876	0.117618	0.135157	0.0548116	0.219245	0.214383	0.143033	0.166198	0.184124	0.228755	0.199423	0.176137		494.17	0.0794542	0.054129	0.160446	0.0915896	0.305393	0.359233	0.295082	0.270563	0.332767	0.295359	0.315787	0.278949		494.17	0.372083	0.331204	0.284865	0.328276	0.278051	0.207609	0.196034	0.177546	0.284312	0.309172	0.270939	0.286919
494.652	0.0855487	0.117393	0.135006	0.054679	0.21927	0.21395	0.142768	0.165948	0.183804	0.2282	0.199203	0.175695		494.652	0.0794592	0.0540472	0.160243	0.0917731	0.304705	0.358332	0.294157	0.270338	0.332026	0.294254	0.314914	0.277973		494.652	0.372032	0.330303	0.284466	0.327984	0.277631	0.207293	0.19536	0.177029	0.283615	0.308575	0.270027	0.286254
495.134	0.0854619	0.116984	0.134721	0.0545153	0.219007	0.213322	0.142301	0.165621	0.183222	0.227357	0.198752	0.175109		495.134	0.0794575	0.0538881	0.159836	0.0919071	0.303698	0.356914	0.292913	0.269882	0.330801	0.292821	0.313632	0.276599		495.134	0.371605	0.329038	0.283816	0.327314	0.276953	0.206647	0.194497	0.176249	0.282556	0.307598	0.268808	0.285228
495.616	0.0853968	0.116482	0.134423	0.0543752	0.218598	0.212609	0.141798	0.165341	0.182563	0.226348	0.198186	0.1745		495.616	0.0794857	0.05373	0.159333	0.0920327	0.30256	0.355228	0.29152	0.269299	0.329392	0.291249	0.312071	0.275015		495.616	0.370961	0.327713	0.283051	0.326456	0.276165	0.205789	0.19355	0.175414	0.281261	0.306449	0.267461	0.283975
496.098	0.0854145	0.116007	0.134097	0.0543044	0.218046	0.211909	0.141256	0.165053	0.18186	0.225313	0.197681	0.173928		496.098	0.0794359	0.0536413	0.158745	0.0921961	0.301445	0.35351	0.290171	0.26862	0.327991	0.289726	0.310494	0.273419		496.098	0.370155	0.32639	0.282214	0.325472	0.275262	0.204833	0.192602	0.174549	0.279899	0.305251	0.266129	0.282695
496.58	0.0855496	0.115668	0.133878	0.0543278	0.217622	0.211438	0.140823	0.16493	0.181297	0.224461	0.197396	0.17352		496.58	0.079446	0.0536647	0.158265	0.0924322	0.300637	0.352142	0.289111	0.268141	0.326856	0.288594	0.309202	0.272153		496.58	0.369661	0.325457	0.281691	0.324749	0.274528	0.203976	0.191851	0.173864	0.278774	0.304242	0.265082	0.281678
497.062	0.0858008	0.115516	0.133989	0.0544443	0.217862	0.211623	0.140808	0.165166	0.181181	0.224201	0.197397	0.173505		497.062	0.0795873	0.0538077	0.158162	0.0927518	0.30077	0.351932	0.288879	0.268414	0.326502	0.28861	0.308894	0.271975		497.062	0.370245	0.325576	0.282117	0.325071	0.274671	0.203613	0.191782	0.173609	0.278527	0.303961	0.26493	0.281542
497.544	0.0861349	0.115532	0.134063	0.0546295	0.217893	0.211754	0.140753	0.165407	0.181054	0.223896	0.197631	0.17354		497.544	0.0797661	0.0540424	0.158	0.0931377	0.300794	0.351645	0.288615	0.268518	0.326243	0.28844	0.30852	0.271662		497.544	0.37087	0.325723	0.282448	0.325207	0.274454	0.203228	0.191572	0.173394	0.278167	0.303577	0.264664	0.281322
498.027	0.0865037	0.115645	0.134116	0.054846	0.217942	0.211913	0.140719	0.165659	0.180965	0.223568	0.197955	0.173572		498.027	0.0800293	0.0543175	0.15786	0.0935534	0.300787	0.351396	0.288316	0.268597	0.325945	0.288302	0.308136	0.271471		498.027	0.371555	0.325948	0.282824	0.325345	0.274185	0.202863	0.191421	0.173264	0.277849	0.303101	0.264428	0.281106
498.509	0.0868679	0.115775	0.134255	0.0550598	0.218383	0.212363	0.140984	0.166097	0.181208	0.223644	0.198212	0.173872		498.509	0.0804172	0.0545773	0.157947	0.0939613	0.30145	0.352201	0.288701	0.269101	0.326436	0.288817	0.308747	0.272218		498.509	0.372995	0.326848	0.283674	0.326065	0.274528	0.20307	0.191667	0.173446	0.278298	0.303422	0.264926	0.281551
498.991	0.0872128	0.115875	0.134291	0.0552535	0.218155	0.212152	0.14083	0.166346	0.18102	0.222962	0.198316	0.173712		498.991	0.0810476	0.0547825	0.157859	0.0943405	0.300756	0.35115	0.28778	0.26891	0.325529	0.287835	0.307618	0.271361		498.991	0.373518	0.326877	0.283779	0.325774	0.273812	0.202335	0.191165	0.173288	0.277502	0.302272	0.264127	0.280614
499.473	0.0875533	0.115951	0.134142	0.0554317	0.217655	0.211702	0.140422	0.166383	0.180617	0.222085	0.198288	0.173325		499.473	0.0816479	0.054923	0.157688	0.0946962	0.299631	0.349596	0.286525	0.268441	0.324062	0.286445	0.306144	0.270199		499.473	0.373492	0.326433	0.283503	0.325035	0.272834	0.201358	0.190502	0.172944	0.276475	0.300726	0.263017	0.279321
499.955	0.0879224	0.116054	0.134218	0.0556169	0.217754	0.21183	0.140442	0.166748	0.180742	0.221976	0.198236	0.173428		499.955	0.0822427	0.0550199	0.157962	0.0950548	0.299492	0.349471	0.28641	0.268762	0.323834	0.286058	0.305947	0.270141		499.955	0.37442	0.326968	0.283861	0.325227	0.272852	0.20116	0.190429	0.173042	0.276514	0.300499	0.26282	0.279056
500.437	0.0883531	0.116245	0.134251	0.0558374	0.217726	0.211717	0.140317	0.166932	0.180759	0.221667	0.198296	0.173277		500.437	0.0828422	0.0551156	0.158168	0.0954499	0.298928	0.348693	0.285898	0.268756	0.32299	0.28527	0.305264	0.269642		500.437	0.374819	0.327098	0.28386	0.325055	0.272778	0.200643	0.190179	0.173101	0.276184	0.299895	0.262361	0.278363
500.919	0.0888587	0.116555	0.134432	0.0561138	0.217858	0.211728	0.14032	0.167265	0.180937	0.221638	0.198549	0.173284		500.919	0.0834973	0.055259	0.158601	0.0959036	0.298652	0.348143	0.285612	0.269028	0.32251	0.284683	0.304831	0.26926		500.919	0.375356	0.327619	0.28409	0.325219	0.272974	0.200356	0.190076	0.173358	0.27612	0.299657	0.262118	0.277909
501.401	0.0894213	0.116957	0.134647	0.056444	0.218048	0.211817	0.140392	0.167514	0.181158	0.221792	0.198969	0.17336		501.401	0.084003	0.0554855	0.15906	0.0964115	0.298541	0.347748	0.285516	0.269344	0.322297	0.284288	0.304596	0.268889		501.401	0.375802	0.328192	0.284304	0.325517	0.273257	0.200246	0.190051	0.173644	0.276147	0.299672	0.261988	0.277676
501.884	0.0899954	0.11737	0.134802	0.0567999	0.218237	0.211845	0.140433	0.167604	0.181267	0.221882	0.199421	0.173326		501.884	0.0844263	0.0558014	0.159446	0.0969413	0.298326	0.347204	0.285274	0.269538	0.321928	0.283949	0.304209	0.26835		501.884	0.375876	0.328504	0.284408	0.325744	0.273415	0.200139	0.190019	0.173856	0.276004	0.299557	0.26175	0.277426
502.366	0.0905306	0.117699	0.135127	0.0571368	0.21862	0.211878	0.140648	0.167832	0.181443	0.222017	0.199743	0.173364		502.366	0.0850886	0.0561803	0.159959	0.0974471	0.29824	0.346824	0.285072	0.269946	0.321811	0.283726	0.303901	0.267683		502.366	0.376347	0.329043	0.284839	0.326275	0.273611	0.200172	0.189972	0.174151	0.275832	0.299536	0.261538	0.277247
502.848	0.0909948	0.117892	0.13526	0.0574129	0.21867	0.21149	0.140642	0.167754	0.181255	0.221668	0.199836	0.173078		502.848	0.0857072	0.0565759	0.160149	0.0978944	0.297604	0.345773	0.284239	0.269849	0.321089	0.283006	0.302965	0.266363		502.848	0.376139	0.328832	0.284817	0.326239	0.273171	0.199867	0.189591	0.174121	0.27501	0.298827	0.260806	0.276498
503.33	0.0913907	0.117968	0.135245	0.0576098	0.218516	0.210883	0.140508	0.167488	0.180883	0.221085	0.199729	0.172674		503.33	0.0862331	0.0569447	0.160149	0.098277	0.296779	0.344605	0.283181	0.269525	0.320278	0.282105	0.301888	0.264784		503.33	0.375639	0.328189	0.284537	0.325898	0.272354	0.199465	0.189056	0.173899	0.273924	0.29787	0.259852	0.275523
503.812	0.0917443	0.117996	0.135233	0.0577372	0.218318	0.21023	0.140333	0.167271	0.180507	0.220475	0.199549	0.172307		503.812	0.0868357	0.0572624	0.160163	0.0986168	0.295995	0.343582	0.282153	0.269284	0.319596	0.281206	0.300952	0.263164		503.812	0.375423	0.32752	0.284358	0.325581	0.271466	0.199062	0.188473	0.173665	0.272848	0.296919	0.258882	0.274512
504.294	0.0920856	0.118054	0.135146	0.057823	0.218055	0.209624	0.140153	0.166956	0.180123	0.21983	0.199444	0.171945		504.294	0.087177	0.0575276	0.160012	0.0989462	0.29524	0.34264	0.28116	0.268927	0.31891	0.280469	0.300044	0.261724		504.294	0.375044	0.326709	0.284019	0.325242	0.270635	0.198644	0.188005	0.173382	0.271783	0.296013	0.257963	0.273514
504.776	0.0924276	0.118181	0.135088	0.0579	0.217836	0.209154	0.140026	0.166685	0.179874	0.219317	0.199501	0.171702		504.776	0.0874097	0.057753	0.159889	0.0992891	0.294661	0.341959	0.280383	0.268688	0.318446	0.279964	0.299411	0.260578		504.776	0.374904	0.326048	0.283778	0.325073	0.270066	0.198321	0.187664	0.173194	0.270915	0.295352	0.257227	0.272696
505.258	0.0927625	0.118359	0.135128	0.0579932	0.217818	0.208905	0.140016	0.166528	0.179839	0.219012	0.199712	0.171598		505.258	0.0876281	0.0579535	0.159909	0.0996511	0.294337	0.341615	0.279887	0.268715	0.318202	0.279819	0.29914	0.259892		505.258	0.375155	0.325707	0.283831	0.325235	0.269989	0.198154	0.187524	0.17318	0.270359	0.294997	0.256784	0.272182
505.74	0.0930665	0.118524	0.135228	0.0581141	0.217622	0.208628	0.140027	0.166386	0.179765	0.218641	0.199984	0.171507		505.74	0.0877765	0.0581385	0.159789	0.100019	0.293779	0.340878	0.279324	0.268588	0.317733	0.279433	0.298631	0.259076		505.74	0.375467	0.325392	0.283821	0.325336	0.269904	0.197872	0.187206	0.17305	0.26958	0.294537	0.256148	0.271527
506.223	0.0933176	0.118598	0.135155	0.0582622	0.217057	0.207997	0.139794	0.166082	0.179464	0.21788	0.200189	0.171177		506.223	0.0879173	0.0583092	0.159464	0.100373	0.292536	0.339298	0.278223	0.267983	0.316617	0.278332	0.297439	0.25777		506.223	0.375147	0.324566	0.283365	0.324756	0.269404	0.197264	0.186427	0.172728	0.268219	0.293517	0.254966	0.270364
506.705	0.0935127	0.118536	0.135148	0.0584296	0.216762	0.207504	0.139656	0.165798	0.17926	0.217253	0.20024	0.170906		506.705	0.0880597	0.0584624	0.159251	0.100699	0.291492	0.337991	0.277325	0.267585	0.315638	0.277448	0.296569	0.256895		506.705	0.375007	0.324006	0.283177	0.324376	0.269337	0.196837	0.185771	0.172436	0.267106	0.292665	0.254055	0.269491
507.187	0.0936759	0.11835	0.13508	0.0586098	0.21634	0.206826	0.139401	0.165505	0.178878	0.216403	0.200131	0.170531		507.187	0.0882357	0.0585985	0.158929	0.101004	0.290153	0.336254	0.276104	0.266983	0.314324	0.276143	0.295308	0.255815		507.187	0.374469	0.323336	0.282845	0.323676	0.269022	0.1963	0.184907	0.172	0.265745	0.291484	0.252906	0.268352
507.669	0.0938487	0.118113	0.135039	0.0588012	0.216065	0.206242	0.139178	0.165262	0.178526	0.2156	0.199943	0.170218		507.669	0.0883993	0.0587254	0.158602	0.101315	0.288875	0.334685	0.275029	0.266406	0.3131	0.27488	0.294155	0.254841		507.669	0.374083	0.322794	0.282555	0.322985	0.268771	0.195855	0.184062	0.171582	0.264469	0.290421	0.251861	0.267332
508.151	0.09407	0.117918	0.135069	0.0590081	0.215989	0.205825	0.139021	0.165187	0.178269	0.214942	0.199785	0.170055		508.151	0.0886298	0.058859	0.158376	0.101663	0.287826	0.333469	0.274146	0.266009	0.312126	0.273814	0.293241	0.254055		508.151	0.374001	0.322567	0.282454	0.322483	0.268621	0.195585	0.18337	0.171303	0.263455	0.289592	0.251043	0.266512
508.633	0.0943568	0.117837	0.135245	0.0592356	0.216199	0.205703	0.139029	0.165359	0.178183	0.214525	0.199729	0.170109		508.633	0.088961	0.0590191	0.158308	0.102074	0.287144	0.332729	0.273538	0.265925	0.311437	0.273187	0.292655	0.253589		508.633	0.374431	0.322816	0.2827	0.322421	0.268719	0.195535	0.183003	0.17124	0.262841	0.289098	0.250574	0.265996
509.115	0.0946963	0.117889	0.135597	0.0594819	0.216638	0.205816	0.139152	0.165838	0.17826	0.214414	0.199779	0.170398		509.115	0.0895913	0.0592211	0.158546	0.102554	0.2868	0.332441	0.273157	0.266231	0.311044	0.27293	0.292488	0.253294		509.115	0.37564	0.3236	0.283461	0.322871	0.269043	0.195657	0.182858	0.17141	0.262621	0.288878	0.250406	0.26573
509.597	0.0950561	0.118045	0.135712	0.0597367	0.216738	0.205764	0.139113	0.166032	0.178128	0.21415	0.199876	0.170575		509.597	0.0899829	0.0594719	0.158565	0.103088	0.286159	0.331836	0.272432	0.266078	0.310349	0.27251	0.292035	0.252711		509.597	0.376193	0.323882	0.283708	0.322932	0.268941	0.195597	0.182656	0.171415	0.262145	0.28836	0.250014	0.265203
510.079	0.095402	0.118252	0.136057	0.0599825	0.21712	0.205992	0.139388	0.166397	0.178351	0.214004	0.199948	0.170915		510.079	0.0905439	0.0597678	0.15878	0.103654	0.285929	0.331718	0.272122	0.266499	0.310094	0.272464	0.291929	0.252573		510.079	0.377382	0.324471	0.28424	0.323303	0.269064	0.195822	0.182814	0.171783	0.262119	0.288288	0.249952	0.265137
510.562	0.0957146	0.118459	0.135985	0.0602012	0.216679	0.205575	0.139199	0.166319	0.177978	0.2134	0.199956	0.170886		510.562	0.0909101	0.0600967	0.158639	0.104232	0.284911	0.330473	0.270869	0.26605	0.309046	0.271481	0.290939	0.25153		510.562	0.377191	0.324116	0.283984	0.322792	0.268214	0.195508	0.182445	0.171636	0.261284	0.287272	0.249122	0.26422
511.044	0.0960009	0.118645	0.13624	0.0603836	0.216919	0.205697	0.139421	0.166462	0.178011	0.213404	0.19992	0.171131		511.044	0.0914255	0.0604434	0.158942	0.104814	0.284819	0.330355	0.27051	0.266466	0.308803	0.271439	0.29102	0.25145		511.044	0.37819	0.324554	0.284659	0.323312	0.268344	0.195649	0.182642	0.171784	0.261287	0.287039	0.249099	0.264189
511.526	0.0962882	0.118813	0.136208	0.0605341	0.216553	0.205251	0.139271	0.166392	0.177629	0.212831	0.199906	0.170942		511.526	0.0919631	0.0607939	0.158933	0.105404	0.283827	0.329053	0.269385	0.266183	0.307704	0.270298	0.289968	0.250426		511.526	0.378208	0.324088	0.284648	0.322858	0.26756	0.195206	0.182192	0.171656	0.26036	0.285977	0.248179	0.263314
512.008	0.0966101	0.118981	0.136237	0.0606709	0.216386	0.204934	0.139239	0.16641	0.177342	0.212438	0.199978	0.170778		512.008	0.0924967	0.0611389	0.159022	0.10601	0.283133	0.328097	0.268578	0.266116	0.306918	0.269327	0.289175	0.249698		512.008	0.378473	0.323862	0.284909	0.322657	0.267053	0.194886	0.181858	0.171621	0.259631	0.285201	0.247459	0.262677
512.49	0.0969896	0.119159	0.136402	0.0608193	0.21659	0.204861	0.139471	0.166649	0.177292	0.212327	0.200158	0.170756		512.49	0.0930926	0.0614746	0.159272	0.106638	0.28299	0.327897	0.26835	0.26647	0.306706	0.268821	0.288963	0.249589		512.49	0.379282	0.324198	0.285601	0.322961	0.267107	0.194892	0.181797	0.171825	0.259386	0.285059	0.2472	0.262526
512.972	0.0974287	0.119336	0.136651	0.0610029	0.217025	0.20496	0.139889	0.167033	0.177395	0.212399	0.2004	0.170815		512.972	0.0937235	0.0618005	0.159598	0.107282	0.283191	0.328197	0.268482	0.267057	0.306868	0.268643	0.289124	0.249868		512.972	0.380437	0.324935	0.286574	0.323574	0.267524	0.195118	0.181923	0.172187	0.259456	0.285313	0.247236	0.262659
513.454	0.0979114	0.119484	0.136779	0.0612354	0.21718	0.20493	0.140117	0.167245	0.177288	0.212316	0.200623	0.17067		513.454	0.0942417	0.0621187	0.159742	0.107928	0.282971	0.327908	0.268168	0.267203	0.306639	0.268093	0.288778	0.249603		513.454	0.381121	0.32532	0.287306	0.323748	0.267508	0.19506	0.181834	0.172345	0.259091	0.285005	0.246859	0.262314
513.936	0.098415	0.119575	0.136858	0.0615174	0.217189	0.204801	0.140323	0.167378	0.177107	0.212089	0.200749	0.170439		513.936	0.0947729	0.0624315	0.159754	0.10856	0.282605	0.327477	0.267691	0.267172	0.306256	0.267484	0.288296	0.249221		513.936	0.381571	0.325621	0.28789	0.323743	0.267371	0.194956	0.181689	0.172427	0.258626	0.284518	0.246368	0.261813
514.418	0.0989229	0.119603	0.136859	0.0618385	0.21696	0.20449	0.140441	0.167375	0.176795	0.21162	0.200756	0.170092		514.418	0.0953213	0.0627427	0.159596	0.109173	0.281987	0.326743	0.266934	0.266895	0.30559	0.266715	0.28756	0.248612		514.418	0.381638	0.325707	0.288214	0.323462	0.267003	0.194737	0.181419	0.172369	0.257966	0.283713	0.245669	0.261079
514.901	0.0994328	0.119586	0.136807	0.0621834	0.216523	0.204003	0.140456	0.167245	0.176371	0.210918	0.200694	0.169662		514.901	0.0958945	0.0630579	0.159302	0.109778	0.281161	0.325724	0.265939	0.266436	0.304661	0.265809	0.286595	0.247802		514.901	0.381367	0.325597	0.288299	0.322979	0.266438	0.194411	0.181033	0.172173	0.257136	0.282614	0.244784	0.260175
515.383	0.0999545	0.119563	0.136776	0.0625376	0.216021	0.203431	0.140412	0.167074	0.175926	0.21009	0.200665	0.169239		515.383	0.0965084	0.0633832	0.158978	0.110398	0.280307	0.324611	0.264881	0.265986	0.30364	0.264894	0.285562	0.246944		515.383	0.380999	0.325462	0.288295	0.322516	0.265838	0.194054	0.180615	0.171922	0.256277	0.281402	0.243846	0.259282
515.865	0.1005	0.119568	0.136848	0.0628929	0.215636	0.202891	0.140377	0.166972	0.175574	0.209279	0.200766	0.168922		515.865	0.097174	0.0637222	0.158749	0.111057	0.27963	0.323643	0.26397	0.265762	0.302732	0.264128	0.284657	0.246217		515.865	0.380836	0.325518	0.288386	0.32232	0.265404	0.193757	0.180271	0.171717	0.255563	0.280307	0.243015	0.258594
516.347	0.101069	0.119612	0.137124	0.0632465	0.215534	0.202465	0.140386	0.167122	0.175372	0.208671	0.201031	0.168795		516.347	0.0980634	0.0640736	0.158824	0.111766	0.27926	0.322981	0.263321	0.265979	0.302023	0.263607	0.284061	0.245665		516.347	0.381359	0.326052	0.288919	0.322697	0.265341	0.193534	0.180017	0.171633	0.25511	0.27945	0.242397	0.258184
516.829	0.101647	0.11967	0.137382	0.063599	0.215458	0.201942	0.140361	0.167241	0.175162	0.208052	0.201401	0.168708		516.829	0.0988221	0.0644283	0.158914	0.112515	0.278861	0.322261	0.26262	0.266114	0.301304	0.263017	0.28335	0.245022		516.829	0.381765	0.32658	0.289279	0.323151	0.265311	0.193206	0.17971	0.171507	0.254539	0.278618	0.241736	0.257715
517.311	0.102204	0.119696	0.137799	0.0639488	0.215732	0.201651	0.140526	0.167481	0.175222	0.207557	0.201746	0.168747		517.311	0.0995912	0.0647723	0.159184	0.113272	0.278811	0.321985	0.26234	0.266771	0.300868	0.262766	0.282958	0.244797		517.311	0.382738	0.327337	0.28984	0.323894	0.265599	0.193042	0.179673	0.171588	0.254344	0.278211	0.241377	0.257653
517.793	0.102721	0.119659	0.137875	0.0642904	0.215546	0.200951	0.140338	0.167378	0.174846	0.20681	0.201934	0.168513		517.793	0.100159	0.0650916	0.159223	0.114005	0.278092	0.320935	0.261407	0.266725	0.299694	0.261953	0.281952	0.243866		517.793	0.382904	0.327366	0.289835	0.324028	0.265367	0.192362	0.17921	0.171226	0.253499	0.277127	0.240494	0.256897
518.275	0.103195	0.119563	0.138013	0.0646145	0.215709	0.200822	0.140341	0.167298	0.174794	0.206705	0.201913	0.168491		518.275	0.100536	0.0653802	0.159459	0.114695	0.277934	0.320526	0.260995	0.266913	0.29938	0.261712	0.281717	0.243395		518.275	0.383818	0.327658	0.290405	0.324385	0.265338	0.192109	0.179084	0.171055	0.253143	0.276496	0.24018	0.256573
518.758	0.103654	0.119461	0.137763	0.0649143	0.215095	0.19994	0.140059	0.166799	0.1742	0.205669	0.20174	0.168017		518.758	0.10085	0.0656437	0.159167	0.115354	0.276686	0.318935	0.259636	0.266325	0.297786	0.260527	0.280203	0.241982		518.758	0.38328	0.32686	0.289795	0.323693	0.264585	0.191115	0.178366	0.170412	0.251838	0.274971	0.238954	0.255279
519.24	0.104136	0.119429	0.137664	0.0651889	0.214642	0.199303	0.139966	0.16654	0.173799	0.204879	0.201546	0.167715		519.24	0.101431	0.0658984	0.15908	0.116012	0.275692	0.317659	0.258507	0.266028	0.29658	0.259576	0.279011	0.240669		519.24	0.383432	0.32648	0.289704	0.32332	0.26408	0.190302	0.177723	0.169954	0.25077	0.273688	0.237966	0.254128
519.722	0.104672	0.119522	0.137592	0.0654478	0.214234	0.198877	0.139963	0.16636	0.173503	0.204258	0.201463	0.16752		519.722	0.102045	0.0661634	0.159033	0.116704	0.274899	0.316632	0.25757	0.265828	0.295698	0.258835	0.278091	0.239492		519.722	0.383858	0.326295	0.289864	0.323094	0.263702	0.189673	0.17718	0.169595	0.249884	0.272614	0.237162	0.253144
520.204	0.105266	0.11975	0.13759	0.0657085	0.21395	0.198694	0.14006	0.166308	0.173343	0.203841	0.201549	0.167446		520.204	0.102699	0.0664546	0.159067	0.117444	0.274382	0.315941	0.256898	0.265803	0.295195	0.25836	0.277524	0.238557		520.204	0.38463	0.326411	0.290331	0.323121	0.263527	0.189289	0.176801	0.16939	0.249255	0.271854	0.236596	0.252426
520.686	0.105893	0.120072	0.137645	0.0659927	0.213787	0.198684	0.140219	0.166363	0.173283	0.203571	0.201768	0.167433		520.686	0.103378	0.0667785	0.159162	0.118222	0.274068	0.315502	0.256425	0.26591	0.294956	0.258073	0.277234	0.237852		520.686	0.385628	0.326768	0.291019	0.323342	0.263508	0.189113	0.176572	0.169321	0.24883	0.271366	0.236205	0.251934
521.168	0.106513	0.120415	0.13771	0.0663191	0.213678	0.198716	0.140373	0.166449	0.173238	0.20333	0.202018	0.167375		521.168	0.104051	0.0671318	0.159261	0.119006	0.273784	0.315112	0.255997	0.266023	0.294762	0.257813	0.277035	0.237278		521.168	0.386599	0.327183	0.291749	0.323583	0.263515	0.189036	0.17642	0.169316	0.248462	0.271005	0.235853	0.251523
521.65	0.107086	0.120709	0.137728	0.0666993	0.213546	0.198661	0.140462	0.166479	0.173128	0.203005	0.202192	0.167174		521.65	0.104686	0.0675044	0.159298	0.119758	0.273355	0.314567	0.255455	0.266016	0.294402	0.25742	0.27673	0.236716		521.65	0.38729	0.327464	0.292348	0.323665	0.263414	0.188944	0.176261	0.169299	0.248003	0.2706	0.235407	0.251034
522.132	0.107595	0.120915	0.137664	0.067134	0.213332	0.198439	0.140454	0.166393	0.172909	0.202538	0.202235	0.166784		522.132	0.105257	0.0678846	0.15923	0.120453	0.272674	0.313736	0.254703	0.265806	0.293756	0.256803	0.27619	0.236076		522.132	0.387544	0.327492	0.292718	0.323489	0.263124	0.188752	0.176029	0.16921	0.247353	0.270025	0.234788	0.250359
522.615	0.108049	0.121038	0.137606	0.0676123	0.21317	0.198157	0.140467	0.166269	0.172717	0.202008	0.202171	0.166301		522.615	0.10581	0.0682621	0.159135	0.121086	0.271916	0.312821	0.253922	0.265612	0.29302	0.256122	0.275547	0.235512		522.615	0.38763	0.327449	0.293022	0.323237	0.262802	0.188555	0.175819	0.169153	0.246676	0.269433	0.234143	0.249654
523.097	0.108478	0.121116	0.137565	0.0681146	0.213032	0.197789	0.140442	0.166188	0.172491	0.201527	0.202082	0.165782		523.097	0.106477	0.0686313	0.159115	0.121677	0.271059	0.311779	0.253051	0.265434	0.292144	0.255361	0.274829	0.234851		523.097	0.387778	0.327473	0.293493	0.323098	0.262502	0.188266	0.175519	0.169063	0.245931	0.268692	0.233442	0.248827
523.579	0.108911	0.12119	0.137268	0.0686151	0.212581	0.197152	0.140235	0.165789	0.172033	0.200873	0.202064	0.16511		523.579	0.106817	0.0689878	0.158817	0.12225	0.269825	0.310281	0.25183	0.264742	0.290925	0.254298	0.273682	0.233865		523.579	0.387119	0.32701	0.293485	0.32259	0.261867	0.187734	0.175011	0.1687	0.244796	0.267544	0.232454	0.247646
524.061	0.109369	0.121285	0.137262	0.0690874	0.212574	0.196851	0.1404	0.165689	0.172003	0.200504	0.202177	0.164741		524.061	0.107309	0.0693297	0.158778	0.12283	0.269152	0.309449	0.251205	0.264742	0.290346	0.253731	0.273012	0.233398		524.061	0.387386	0.327194	0.29405	0.322728	0.261746	0.187549	0.174825	0.168687	0.244198	0.266941	0.231936	0.247006
524.543	0.109847	0.121389	0.137469	0.0695077	0.212827	0.196693	0.140825	0.16587	0.172231	0.200353	0.202411	0.164648		524.543	0.107991	0.0696545	0.158966	0.123428	0.268809	0.308991	0.250885	0.265137	0.290202	0.253394	0.272579	0.233074		524.543	0.388419	0.327931	0.295076	0.3234	0.261978	0.187523	0.174735	0.168878	0.243844	0.266626	0.231671	0.246588
525.025	0.110323	0.121467	0.13756	0.0698634	0.212912	0.196416	0.141158	0.165936	0.172323	0.200101	0.202696	0.164553		525.025	0.108567	0.0699632	0.159047	0.124041	0.268357	0.308393	0.250482	0.265402	0.289877	0.252945	0.272011	0.23258		525.025	0.389367	0.328423	0.295937	0.323927	0.262054	0.187374	0.174551	0.168892	0.243364	0.266107	0.231292	0.246075
525.507	0.110772	0.121484	0.137738	0.0701572	0.213072	0.196161	0.141598	0.166117	0.172499	0.199819	0.202939	0.164587		525.507	0.109245	0.0702621	0.159192	0.124659	0.268061	0.307971	0.250235	0.265879	0.289675	0.252542	0.271514	0.232147		525.507	0.390737	0.329029	0.29688	0.324536	0.262205	0.18728	0.174417	0.168965	0.242983	0.265712	0.231002	0.245677
525.989	0.111189	0.121433	0.137607	0.0704103	0.212723	0.195467	0.141662	0.166011	0.172203	0.199184	0.203085	0.164414		525.989	0.109792	0.0705659	0.159062	0.125283	0.26722	0.30688	0.249402	0.265682	0.288786	0.251566	0.270463	0.231081		525.989	0.391394	0.328947	0.297225	0.3245	0.261801	0.186758	0.17389	0.1686	0.242	0.264682	0.230215	0.244689
526.471	0.111599	0.121353	0.137371	0.0706553	0.212186	0.194607	0.141563	0.165819	0.171723	0.198359	0.203151	0.164175		526.471	0.110338	0.0708947	0.158827	0.125929	0.26622	0.305598	0.248368	0.265255	0.28763	0.250365	0.269233	0.22982		526.471	0.391846	0.328597	0.297297	0.324151	0.261176	0.186083	0.173235	0.168084	0.2408	0.263463	0.229259	0.2435
526.954	0.112047	0.121306	0.137324	0.0709246	0.211881	0.193905	0.141605	0.165865	0.171437	0.197632	0.203213	0.164097		526.954	0.111115	0.0712669	0.158764	0.126622	0.265538	0.304706	0.247583	0.265149	0.286795	0.249363	0.268288	0.228817		526.954	0.392858	0.328672	0.297643	0.324072	0.260812	0.185582	0.172727	0.167791	0.239837	0.262593	0.228537	0.242539
527.436	0.112579	0.121349	0.13747	0.0712394	0.211886	0.1935	0.141844	0.166093	0.171445	0.197054	0.203356	0.164185		527.436	0.111999	0.0716916	0.158833	0.127391	0.265292	0.304382	0.247218	0.265468	0.286435	0.248756	0.267775	0.228315		527.436	0.394373	0.329197	0.298254	0.324315	0.260785	0.18538	0.17252	0.167797	0.239285	0.262231	0.228176	0.242022
527.918	0.113218	0.121501	0.137425	0.0716053	0.211635	0.192957	0.141844	0.166115	0.171223	0.196397	0.203616	0.164136		527.918	0.112745	0.0721664	0.158723	0.128248	0.26476	0.303768	0.246537	0.265336	0.285808	0.247974	0.267072	0.227576		527.918	0.395298	0.329477	0.298559	0.324312	0.260522	0.185003	0.172153	0.167613	0.238461	0.261583	0.22759	0.241256
528.4	0.113961	0.121738	0.137567	0.072016	0.211631	0.192639	0.141953	0.166356	0.171176	0.195973	0.203967	0.164192		528.4	0.113764	0.0726792	0.158827	0.129191	0.264457	0.303495	0.24609	0.26556	0.285452	0.247489	0.266722	0.227087		528.4	0.396776	0.330265	0.299329	0.324743	0.260563	0.184793	0.171923	0.167639	0.237943	0.261172	0.227211	0.240763
528.882	0.114781	0.122009	0.137732	0.0724613	0.211638	0.192358	0.142055	0.166589	0.17112	0.195575	0.204339	0.164192		528.882	0.114859	0.0732161	0.158926	0.130204	0.264063	0.303192	0.245605	0.265782	0.285077	0.247041	0.266386	0.226609		528.882	0.398188	0.33111	0.300131	0.325196	0.26059	0.184591	0.171691	0.167698	0.23745	0.260702	0.226788	0.240298
529.364	0.115651	0.122264	0.137879	0.0729339	0.211579	0.192026	0.142112	0.16676	0.17097	0.195111	0.204667	0.164073		529.364	0.116022	0.0737686	0.15897	0.131277	0.263441	0.302681	0.24497	0.265906	0.284535	0.246497	0.265911	0.226022		529.364	0.399367	0.331832	0.300849	0.325506	0.260477	0.184322	0.171386	0.167718	0.236869	0.260033	0.22621	0.239741
529.846	0.116552	0.122478	0.13799	0.0734345	0.211425	0.191598	0.142108	0.166858	0.170682	0.194531	0.204928	0.163814		529.846	0.117247	0.0743399	0.158937	0.132409	0.262543	0.301878	0.244136	0.265894	0.283756	0.245783	0.265218	0.225267		529.846	0.400254	0.332326	0.301431	0.325583	0.260164	0.183954	0.170983	0.167663	0.236137	0.259106	0.225431	0.23903
530.328	0.11749	0.122665	0.138085	0.0739729	0.211221	0.191099	0.142068	0.166923	0.17028	0.193852	0.205162	0.163455		530.328	0.118544	0.0749464	0.158857	0.133617	0.261439	0.300836	0.243156	0.265803	0.282792	0.244928	0.264346	0.224381		530.328	0.400948	0.332621	0.30194	0.325469	0.259697	0.183513	0.170518	0.16755	0.235287	0.257982	0.224503	0.238196
530.811	0.118488	0.122869	0.13821	0.0745634	0.211064	0.190609	0.142052	0.167039	0.169852	0.193151	0.205451	0.163087		530.811	0.119933	0.0756126	0.158797	0.134929	0.260297	0.299717	0.242156	0.265764	0.281795	0.244038	0.263429	0.223472		530.811	0.40168	0.332865	0.302527	0.325322	0.259205	0.183079	0.170075	0.167443	0.234425	0.256818	0.22355	0.237342
531.293	0.119579	0.123137	0.138414	0.0752186	0.211055	0.190214	0.142121	0.167289	0.1695	0.192518	0.205876	0.162803		531.293	0.121441	0.0763619	0.158831	0.136372	0.259291	0.298707	0.241265	0.265917	0.280928	0.24324	0.262618	0.22266		531.293	0.402688	0.333235	0.303353	0.325328	0.258832	0.182733	0.169737	0.167412	0.233673	0.255782	0.222706	0.23658
531.775	0.120787	0.123497	0.13872	0.0759443	0.211239	0.189959	0.142308	0.167715	0.169289	0.192006	0.206472	0.162656		531.775	0.123083	0.0772075	0.159	0.137961	0.258518	0.29791	0.240542	0.26633	0.280277	0.242599	0.261999	0.221999		531.775	0.404105	0.333843	0.304505	0.325606	0.258658	0.182511	0.169544	0.167493	0.233096	0.254967	0.222043	0.235962
532.257	0.122121	0.123941	0.139114	0.0767384	0.211584	0.189819	0.142597	0.168296	0.169218	0.191606	0.207204	0.162632		532.257	0.124863	0.078148	0.159297	0.139693	0.257959	0.297306	0.239949	0.266975	0.279812	0.242091	0.261555	0.221457		532.257	0.405882	0.334679	0.305953	0.326145	0.258663	0.182386	0.169465	0.16767	0.232671	0.254348	0.221539	0.235449
532.739	0.123576	0.124436	0.139555	0.0775934	0.211997	0.189717	0.142939	0.168957	0.169224	0.191253	0.207992	0.162666		532.739	0.126767	0.0791699	0.159673	0.141552	0.257502	0.296769	0.239375	0.267742	0.279407	0.241617	0.261175	0.220932		532.739	0.40783	0.335625	0.307569	0.32683	0.258741	0.182279	0.169417	0.167883	0.232301	0.253806	0.221101	0.234933
533.221	0.125148	0.124944	0.140003	0.0785034	0.21237	0.189566	0.143273	0.169608	0.169222	0.19087	0.208756	0.162675		533.221	0.128782	0.0802558	0.160072	0.143527	0.257015	0.296148	0.238701	0.268504	0.278919	0.241063	0.260728	0.220317		533.221	0.40972	0.336539	0.309204	0.32751	0.258771	0.182107	0.169305	0.168069	0.231871	0.253192	0.220618	0.234303
533.703	0.126842	0.125448	0.140439	0.0794702	0.212634	0.189313	0.14356	0.170183	0.169143	0.190405	0.209465	0.162601		533.703	0.130895	0.0813955	0.16045	0.14562	0.256409	0.29534	0.237862	0.269176	0.278254	0.240361	0.260125	0.21955		533.703	0.411401	0.337333	0.310768	0.328082	0.258673	0.181811	0.169063	0.168186	0.231301	0.252404	0.220018	0.233494
534.185	0.128686	0.125967	0.140893	0.0805056	0.212812	0.188984	0.143818	0.170683	0.168992	0.189874	0.210158	0.162448		534.185	0.133119	0.0825931	0.160823	0.147859	0.255719	0.294385	0.236914	0.26979	0.277457	0.239552	0.259391	0.218683		534.185	0.41292	0.338062	0.312296	0.328577	0.258481	0.181412	0.168702	0.168262	0.230613	0.251466	0.219323	0.232563
534.668	0.130717	0.126544	0.141421	0.0816288	0.212992	0.188653	0.144102	0.171165	0.168831	0.189336	0.210929	0.16227		534.668	0.135485	0.0838675	0.161238	0.150285	0.255055	0.293415	0.235983	0.270455	0.276655	0.238744	0.258629	0.217833		534.668	0.414476	0.338881	0.313923	0.329122	0.258303	0.180981	0.168287	0.168365	0.229897	0.250495	0.21862	0.231644
535.149	0.132965	0.127227	0.142066	0.0828593	0.213276	0.188394	0.144469	0.171704	0.168737	0.188855	0.211873	0.162127		535.149	0.13803	0.0852445	0.161746	0.152934	0.254534	0.29257	0.235191	0.271285	0.275982	0.238045	0.257946	0.217117		535.149	0.416297	0.339951	0.315785	0.329852	0.258251	0.18059	0.167893	0.168557	0.229247	0.249623	0.217994	0.230869
535.632	0.135439	0.128039	0.142838	0.0842087	0.213726	0.188235	0.144947	0.172356	0.168767	0.188457	0.213034	0.162051		535.632	0.140786	0.0867479	0.16237	0.155816	0.254202	0.291922	0.234592	0.272336	0.275497	0.237503	0.25739	0.216589		535.632	0.418521	0.341354	0.317945	0.330828	0.258378	0.180278	0.167567	0.168867	0.228712	0.248928	0.217479	0.230311
536.114	0.138107	0.128964	0.143696	0.0856764	0.214339	0.188139	0.14552	0.173135	0.168926	0.188112	0.214373	0.162024		536.114	0.14377	0.0883892	0.163088	0.158907	0.25401	0.29143	0.234142	0.27357	0.275155	0.237071	0.256916	0.216214		536.114	0.421121	0.343036	0.320339	0.331987	0.258639	0.180029	0.167305	0.169264	0.228265	0.248395	0.217034	0.22994
536.596	0.140915	0.129958	0.144568	0.0872498	0.215055	0.188024	0.146129	0.17401	0.16917	0.187747	0.215791	0.16199		536.596	0.146982	0.0901666	0.163842	0.162154	0.253832	0.290969	0.233723	0.274877	0.274828	0.236637	0.256411	0.215887		536.596	0.423921	0.344834	0.322799	0.333167	0.258918	0.179793	0.167065	0.169678	0.227821	0.247922	0.216567	0.229648
537.078	0.1438	0.130969	0.145384	0.0889119	0.21579	0.187806	0.146706	0.174935	0.169429	0.187289	0.217173	0.161884		537.078	0.150414	0.0920698	0.164563	0.165498	0.253529	0.290398	0.233206	0.276124	0.274375	0.236081	0.255758	0.215484		537.078	0.42669	0.346549	0.325125	0.334188	0.259081	0.179511	0.166791	0.170032	0.227287	0.247379	0.215987	0.229296
537.56	0.146725	0.131967	0.146108	0.0906495	0.216481	0.187445	0.1472	0.175876	0.16965	0.18671	0.218451	0.161676		537.56	0.154056	0.0940892	0.165212	0.168899	0.253021	0.289631	0.232519	0.277224	0.273724	0.235345	0.254909	0.214924		537.56	0.429263	0.348054	0.32719	0.334947	0.259055	0.179163	0.166453	0.170282	0.226609	0.246672	0.215259	0.228784
538.042	0.149694	0.13296	0.14677	0.0924601	0.21713	0.186987	0.147616	0.176846	0.169828	0.186049	0.219635	0.161392		538.042	0.157918	0.0962239	0.165801	0.172354	0.252342	0.288713	0.231703	0.278194	0.272929	0.234477	0.25393	0.21422		538.042	0.431655	0.349364	0.329014	0.33549	0.258877	0.17879	0.166078	0.170456	0.225826	0.245811	0.214444	0.228112
538.524	0.152748	0.133983	0.147445	0.0943522	0.21779	0.186532	0.148008	0.177891	0.170014	0.185395	0.220802	0.161107		538.524	0.162021	0.0984813	0.166391	0.175895	0.251614	0.287778	0.230883	0.279137	0.272134	0.233611	0.252974	0.213463		538.524	0.434031	0.350617	0.330739	0.33598	0.258669	0.178478	0.165729	0.170633	0.225039	0.244891	0.213669	0.227363
539.006	0.15594	0.135077	0.148315	0.096338	0.218615	0.186232	0.148457	0.179221	0.1703	0.184959	0.222043	0.160964		539.006	0.166594	0.100869	0.167219	0.179561	0.251052	0.287059	0.230248	0.280343	0.27153	0.23295	0.252333	0.212753		539.006	0.436997	0.352226	0.332868	0.336844	0.258714	0.178319	0.16546	0.170951	0.224442	0.244061	0.213113	0.226681
539.489	0.159304	0.136261	0.149042	0.0984237	0.219138	0.185818	0.148757	0.180331	0.170395	0.184403	0.223409	0.160736		539.489	0.171062	0.103382	0.167831	0.18337	0.250219	0.286035	0.229402	0.281081	0.270749	0.232147	0.251505	0.211791		539.489	0.439314	0.353409	0.334556	0.33739	0.258512	0.178083	0.165089	0.171113	0.223562	0.242968	0.212418	0.225716
539.971	0.162827	0.137516	0.150054	0.100601	0.219917	0.185713	0.149307	0.181687	0.170778	0.184074	0.224875	0.160732		539.971	0.175818	0.105994	0.168686	0.187296	0.249775	0.285483	0.229007	0.282259	0.270436	0.231766	0.251158	0.211182		539.971	0.442298	0.355028	0.336679	0.338394	0.258711	0.178161	0.164962	0.171589	0.223069	0.242308	0.212098	0.225108
540.453	0.166443	0.138788	0.151126	0.102844	0.220627	0.185645	0.149888	0.183042	0.171179	0.183778	0.226348	0.160771		540.453	0.180657	0.108654	0.169606	0.191267	0.249324	0.284924	0.228657	0.283404	0.270145	0.231448	0.250909	0.210546		540.453	0.445288	0.356614	0.338843	0.339446	0.258964	0.178265	0.164817	0.172112	0.222582	0.241704	0.211789	0.224499
540.935	0.170054	0.140017	0.152177	0.105119	0.221193	0.185525	0.150452	0.184311	0.171534	0.183432	0.227716	0.160784		540.935	0.18547	0.111301	0.170538	0.195187	0.248758	0.284223	0.228239	0.284409	0.26973	0.231071	0.250625	0.2098		540.935	0.448062	0.35799	0.340887	0.340376	0.259155	0.178304	0.164582	0.172608	0.222009	0.241089	0.211359	0.223817
541.417	0.173563	0.141163	0.153259	0.107388	0.22179	0.18548	0.151151	0.185533	0.172016	0.183046	0.228901	0.160823		541.417	0.190159	0.113875	0.171503	0.198971	0.248285	0.283634	0.227974	0.285514	0.269413	0.23079	0.250432	0.209232		541.417	0.450745	0.359245	0.342808	0.341234	0.259398	0.178426	0.164434	0.173221	0.22157	0.240745	0.210951	0.223319
541.899	0.176907	0.142224	0.153943	0.109626	0.221849	0.185042	0.15152	0.186307	0.172066	0.182337	0.229897	0.160582		541.899	0.194401	0.116342	0.172157	0.202576	0.247208	0.282298	0.227103	0.285824	0.268421	0.229973	0.249664	0.208106		541.899	0.452217	0.359617	0.343937	0.341364	0.259071	0.178124	0.163919	0.173425	0.220549	0.239883	0.209966	0.222295
542.381	0.180066	0.143233	0.154662	0.111818	0.222019	0.184702	0.151958	0.187163	0.172183	0.181709	0.230757	0.160403		542.381	0.198605	0.118691	0.172957	0.205997	0.246274	0.281097	0.226351	0.286322	0.267503	0.229248	0.249056	0.207101		542.381	0.453924	0.360083	0.345204	0.341644	0.258866	0.177847	0.163465	0.173712	0.219684	0.239209	0.209023	0.221432
542.863	0.18305	0.144227	0.155339	0.113951	0.222231	0.184448	0.152429	0.188	0.172318	0.181105	0.231556	0.160255		542.863	0.202593	0.12093	0.173765	0.209254	0.24545	0.279983	0.225675	0.286859	0.266665	0.228588	0.248531	0.206221		542.863	0.45563	0.360515	0.346416	0.341961	0.258688	0.177582	0.163095	0.17403	0.218904	0.238656	0.208121	0.220702
543.346	0.185869	0.145224	0.156006	0.116006	0.222514	0.184322	0.152942	0.188853	0.172498	0.180563	0.232332	0.160165		543.346	0.206362	0.123064	0.174577	0.212353	0.244801	0.279031	0.225134	0.28747	0.265987	0.228054	0.248148	0.205523		543.346	0.457439	0.360996	0.347641	0.342394	0.258575	0.177363	0.162851	0.174398	0.218254	0.238233	0.207348	0.220151
543.828	0.188503	0.146202	0.15681	0.117947	0.222992	0.184393	0.153617	0.189889	0.17286	0.180188	0.233063	0.160241		543.828	0.210036	0.125083	0.175498	0.21526	0.244476	0.278416	0.224843	0.288307	0.265706	0.227734	0.248014	0.205087		543.828	0.459681	0.361828	0.349091	0.343173	0.258692	0.177283	0.16277	0.174948	0.217839	0.238072	0.206859	0.219854
544.31	0.190905	0.147104	0.15742	0.119726	0.223224	0.184396	0.15409	0.190672	0.173037	0.179711	0.233672	0.160197		544.31	0.213237	0.126952	0.176166	0.217907	0.244038	0.277641	0.224436	0.288817	0.265238	0.227329	0.247756	0.204631		544.31	0.461403	0.362214	0.350141	0.34364	0.25855	0.177071	0.162657	0.175286	0.217318	0.237665	0.206336	0.219505
544.792	0.193013	0.147865	0.157905	0.121289	0.223252	0.184305	0.154414	0.191272	0.173091	0.179176	0.234079	0.160078		544.792	0.216019	0.128629	0.176631	0.220217	0.243513	0.276759	0.223924	0.289043	0.264671	0.226824	0.247362	0.204131		544.792	0.462706	0.362293	0.35086	0.343858	0.258219	0.176757	0.16247	0.17546	0.216713	0.237072	0.205815	0.219081
545.274	0.194789	0.148444	0.158159	0.122607	0.222949	0.18401	0.154476	0.19155	0.172912	0.178514	0.234254	0.159804		545.274	0.218263	0.130077	0.176789	0.222145	0.242754	0.275623	0.223183	0.28883	0.263822	0.226108	0.246694	0.203476		545.274	0.463306	0.361854	0.351069	0.343621	0.25757	0.176262	0.162121	0.175346	0.21592	0.236162	0.205182	0.218463
545.756	0.196251	0.148849	0.158405	0.123681	0.222612	0.183649	0.154508	0.191788	0.172745	0.177925	0.234251	0.15957		545.756	0.220225	0.131292	0.176883	0.223719	0.242027	0.274571	0.222439	0.288557	0.263078	0.225365	0.24597	0.202811		545.756	0.463856	0.361485	0.351219	0.343366	0.256949	0.175776	0.161701	0.175192	0.215167	0.235287	0.204639	0.217812
546.238	0.197477	0.149134	0.158618	0.124552	0.222287	0.183274	0.154454	0.191985	0.172544	0.177453	0.234194	0.159366		546.238	0.221987	0.132307	0.176963	0.225037	0.241348	0.273644	0.221742	0.288358	0.262352	0.224676	0.245301	0.202168		546.238	0.464549	0.361229	0.351492	0.343174	0.256407	0.175305	0.161244	0.174971	0.21453	0.234437	0.204184	0.217184
546.72	0.198588	0.149377	0.158693	0.12529	0.221895	0.182832	0.154327	0.192006	0.172266	0.176972	0.234225	0.159142		546.72	0.223413	0.133188	0.176874	0.226245	0.240593	0.272709	0.220982	0.288035	0.261627	0.223947	0.244519	0.201469		546.72	0.465019	0.36093	0.351627	0.342864	0.255811	0.174824	0.160745	0.174654	0.213849	0.233575	0.203701	0.216467
547.202	0.199721	0.149649	0.1588	0.125978	0.221667	0.18248	0.154267	0.192095	0.172057	0.176607	0.234446	0.159001		547.202	0.224841	0.134018	0.176839	0.227504	0.239946	0.271979	0.220342	0.287935	0.261089	0.223352	0.243861	0.200844		547.202	0.465854	0.360983	0.352066	0.342797	0.255397	0.174438	0.160308	0.174422	0.213299	0.23287	0.203316	0.21581
547.685	0.20101	0.150002	0.158968	0.1267	0.221625	0.18222	0.154307	0.192304	0.171929	0.176313	0.23489	0.158916		547.685	0.226431	0.134886	0.176894	0.228962	0.239363	0.271391	0.21979	0.288079	0.260704	0.22286	0.243304	0.20026		547.685	0.467079	0.361392	0.352852	0.342979	0.255144	0.174123	0.159933	0.174311	0.212832	0.232264	0.202978	0.215178
548.167	0.202594	0.150474	0.159229	0.127549	0.221762	0.182015	0.154453	0.192684	0.171879	0.176024	0.235545	0.158834		548.167	0.228374	0.135895	0.177081	0.230766	0.238767	0.270828	0.219253	0.288456	0.260373	0.22239	0.242781	0.199656		548.167	0.468664	0.362103	0.353989	0.343366	0.254992	0.173819	0.159578	0.17433	0.212362	0.231647	0.202605	0.214499
548.649	0.204637	0.151115	0.159664	0.128635	0.222102	0.18183	0.154705	0.193348	0.171916	0.175726	0.236401	0.158727		548.649	0.230971	0.137167	0.177511	0.233083	0.238113	0.270199	0.218675	0.289115	0.259994	0.221875	0.242256	0.198963		548.649	0.470731	0.363145	0.355598	0.343992	0.254941	0.173478	0.15919	0.174495	0.21184	0.23091	0.202138	0.213717
549.131	0.207344	0.152007	0.160375	0.130095	0.222746	0.181704	0.155155	0.194368	0.172159	0.175398	0.237499	0.15861		549.131	0.234418	0.138858	0.178245	0.236122	0.237489	0.269577	0.21815	0.290192	0.259638	0.221363	0.241751	0.19832		549.131	0.473377	0.364546	0.357703	0.344875	0.255036	0.173171	0.158845	0.174897	0.211332	0.230145	0.201636	0.212943
549.613	0.210956	0.15327	0.16138	0.132096	0.223639	0.18155	0.155743	0.195765	0.172551	0.175011	0.238947	0.158452		549.613	0.238947	0.141153	0.179321	0.240126	0.236797	0.268803	0.217548	0.29159	0.259153	0.220741	0.241139	0.197592		549.613	0.476568	0.36624	0.360299	0.345978	0.255211	0.172822	0.158455	0.175466	0.210705	0.229214	0.200998	0.212059
550.095	0.215711	0.155034	0.162807	0.134808	0.224906	0.181435	0.156542	0.197668	0.173188	0.174641	0.240889	0.158336		550.095	0.244854	0.144239	0.180869	0.245333	0.236169	0.268006	0.216971	0.29347	0.258652	0.220107	0.240516	0.196872		550.095	0.480621	0.368405	0.363583	0.347486	0.255588	0.172509	0.158081	0.176279	0.210053	0.228252	0.200328	0.211179
550.577	0.221784	0.157403	0.16476	0.138375	0.226635	0.181434	0.157615	0.200173	0.174141	0.174357	0.243433	0.158342		550.577	0.252371	0.148276	0.182984	0.251916	0.235724	0.267316	0.216516	0.295949	0.258251	0.219563	0.239979	0.196241		550.577	0.48578	0.371167	0.367687	0.349553	0.256263	0.172303	0.157782	0.177393	0.20947	0.227402	0.199726	0.210409
551.059	0.229233	0.160415	0.167272	0.142888	0.228827	0.181578	0.15898	0.203293	0.175414	0.174174	0.246588	0.158501		551.059	0.261611	0.15336	0.185687	0.259925	0.235497	0.266784	0.216215	0.299012	0.258003	0.219157	0.23957	0.195716		551.059	0.492054	0.374493	0.372581	0.3522	0.257236	0.172226	0.157581	0.178814	0.208992	0.226737	0.199241	0.209791
551.542	0.237967	0.164019	0.170302	0.14836	0.231379	0.181848	0.160609	0.206955	0.176941	0.174048	0.250231	0.15879		551.542	0.272527	0.159495	0.188917	0.269259	0.235429	0.266372	0.216022	0.302506	0.257883	0.218861	0.239255	0.195251		551.542	0.499173	0.378178	0.378041	0.355289	0.258411	0.172244	0.15745	0.180488	0.208593	0.226254	0.198856	0.209294
552.024	0.247747	0.168095	0.173649	0.154728	0.234002	0.182126	0.162336	0.21089	0.17851	0.173825	0.254128	0.159064		552.024	0.284813	0.166594	0.192451	0.279671	0.235285	0.26585	0.215754	0.306033	0.257651	0.218523	0.238867	0.194699		552.024	0.506384	0.381661	0.383518	0.35838	0.259491	0.172223	0.157291	0.182216	0.208122	0.225755	0.198416	0.208767
552.506	0.258223	0.172475	0.17713	0.161858	0.236439	0.182317	0.164035	0.214855	0.179954	0.173398	0.258	0.159212		552.506	0.298073	0.174489	0.196087	0.290806	0.234881	0.26505	0.215277	0.30924	0.257149	0.218021	0.23828	0.193952		552.506	0.512987	0.384482	0.3885	0.361088	0.260255	0.172067	0.157024	0.183846	0.207477	0.225096	0.197808	0.208093
552.988	0.268993	0.176991	0.18081	0.169571	0.238752	0.1825	0.165839	0.218931	0.181402	0.172892	0.261597	0.159355		552.988	0.312085	0.182951	0.199879	0.302261	0.234371	0.264191	0.214739	0.312175	0.25668	0.217448	0.237644	0.193112		552.988	0.51902	0.386849	0.392969	0.363544	0.260883	0.171894	0.156696	0.185517	0.206816	0.224497	0.197181	0.207368
553.47	0.279642	0.181496	0.184523	0.177646	0.240792	0.18268	0.167612	0.222916	0.182744	0.172333	0.264752	0.159442		553.47	0.32634	0.191712	0.203693	0.313623	0.233725	0.263268	0.214169	0.314709	0.256144	0.216836	0.237029	0.192222		553.47	0.524176	0.388548	0.396709	0.365577	0.261329	0.171692	0.156322	0.187112	0.206196	0.22389	0.196531	0.20663
553.952	0.289777	0.185864	0.187998	0.185836	0.242313	0.182766	0.169225	0.226452	0.183861	0.171623	0.267387	0.159396		553.952	0.340035	0.200476	0.207199	0.324491	0.232807	0.262142	0.213476	0.316466	0.255455	0.216096	0.236285	0.191253		553.952	0.527764	0.389223	0.399201	0.36682	0.261407	0.171422	0.155892	0.188474	0.205489	0.223169	0.195764	0.205801
554.434	0.299023	0.189974	0.191193	0.19386	0.243376	0.182845	0.170681	0.229505	0.184822	0.170902	0.269471	0.159304		554.434	0.352695	0.208926	0.210372	0.33446	0.231788	0.261004	0.212833	0.317561	0.254769	0.215383	0.2356	0.190356		554.434	0.529993	0.389096	0.400584	0.367431	0.261279	0.171183	0.155499	0.189639	0.204849	0.222472	0.195014	0.20503
554.916	0.307012	0.193683	0.194024	0.201404	0.243996	0.182943	0.171947	0.231992	0.18565	0.17025	0.270963	0.159213		554.916	0.363795	0.216722	0.213137	0.34311	0.230764	0.259955	0.212332	0.318035	0.254162	0.21478	0.235068	0.189613		554.916	0.530943	0.388288	0.400929	0.367478	0.261015	0.171018	0.155194	0.190596	0.20434	0.221869	0.194355	0.204397
555.398	0.313391	0.196818	0.196327	0.208137	0.244098	0.182984	0.172925	0.233744	0.186278	0.16964	0.271787	0.159089		555.398	0.372757	0.223526	0.215322	0.350017	0.229706	0.258931	0.211924	0.317769	0.253571	0.214253	0.23463	0.18899		555.398	0.530397	0.386713	0.400115	0.366847	0.260527	0.17088	0.154947	0.191253	0.203888	0.221307	0.193751	0.203857
555.881	0.317868	0.199206	0.197962	0.213754	0.243621	0.182878	0.173527	0.234643	0.186625	0.169027	0.271841	0.158883		555.881	0.379146	0.229041	0.216794	0.354822	0.228562	0.257846	0.21153	0.316676	0.252904	0.213737	0.234203	0.188425		555.881	0.528177	0.384288	0.398067	0.365433	0.259714	0.170703	0.154702	0.191526	0.203402	0.220711	0.193147	0.203342
556.363	0.32029	0.200717	0.198922	0.218032	0.242649	0.182609	0.173743	0.234752	0.186685	0.168452	0.271055	0.158605		556.363	0.382877	0.233071	0.217588	0.357324	0.227397	0.256745	0.211161	0.314897	0.252164	0.213257	0.233837	0.187915		556.363	0.524524	0.381177	0.39501	0.363366	0.258626	0.170475	0.154439	0.191433	0.202917	0.220105	0.192577	0.202862
556.845	0.320698	0.201311	0.199103	0.220887	0.241115	0.182066	0.173518	0.233995	0.186351	0.167799	0.269445	0.158175		556.845	0.383882	0.235566	0.217592	0.357565	0.226096	0.25547	0.210663	0.312328	0.25122	0.212691	0.233359	0.187351		556.845	0.519276	0.377268	0.390856	0.360525	0.257126	0.170114	0.154087	0.190903	0.202283	0.219374	0.191931	0.20229
557.327	0.319331	0.201056	0.198572	0.222383	0.239126	0.181277	0.172914	0.232506	0.185651	0.167076	0.267137	0.157616		557.327	0.382488	0.236628	0.216892	0.35582	0.224707	0.254066	0.210045	0.30914	0.250107	0.212062	0.232788	0.186742		557.327	0.51281	0.372782	0.385872	0.357096	0.255296	0.169643	0.15366	0.190004	0.201526	0.218559	0.191233	0.201636
557.809	0.316556	0.2001	0.197475	0.222696	0.23684	0.180329	0.172042	0.230489	0.184669	0.166327	0.26433	0.156995		557.809	0.379201	0.236465	0.215647	0.352519	0.22333	0.252646	0.209377	0.305586	0.248928	0.211447	0.232207	0.186144		557.809	0.505669	0.368042	0.380429	0.353371	0.253297	0.169128	0.15322	0.188856	0.200732	0.217758	0.190554	0.200967
558.291	0.312758	0.198617	0.195979	0.222053	0.23441	0.179334	0.171027	0.228152	0.183515	0.165603	0.261235	0.156389		558.291	0.374556	0.235318	0.21403	0.348111	0.222069	0.251343	0.208748	0.301921	0.2478	0.210933	0.231714	0.185625		558.291	0.498387	0.363365	0.374881	0.349643	0.2513	0.168649	0.152839	0.187583	0.200001	0.217078	0.189972	0.200366
558.773	0.308245	0.196754	0.194334	0.220658	0.232042	0.178434	0.169981	0.225817	0.182321	0.165057	0.258002	0.155917		558.773	0.369206	0.233394	0.21235	0.342954	0.221065	0.250338	0.208284	0.298503	0.24684	0.210635	0.231511	0.185225		558.773	0.49174	0.359213	0.369797	0.346358	0.249568	0.16827	0.152558	0.186329	0.199494	0.216618	0.189596	0.199923
559.255	0.303212	0.194601	0.192395	0.218661	0.229465	0.177441	0.168857	0.223228	0.180979	0.164402	0.2547	0.155443		559.255	0.363018	0.230835	0.210329	0.337272	0.219986	0.249265	0.207671	0.294827	0.245878	0.210228	0.231144	0.184694		559.255	0.484881	0.355108	0.364539	0.343035	0.247755	0.16785	0.152248	0.18495	0.198833	0.216154	0.189159	0.199338
559.737	0.297769	0.192203	0.190295	0.216162	0.226846	0.176542	0.167682	0.220481	0.179597	0.163707	0.251332	0.154973		559.737	0.356272	0.227741	0.208124	0.331194	0.219006	0.248365	0.207168	0.291282	0.244934	0.209927	0.230887	0.184298		559.737	0.478221	0.351101	0.359379	0.339811	0.245997	0.167491	0.152062	0.183515	0.198311	0.21579	0.188811	0.198899
560.22	0.29201	0.189596	0.188052	0.213247	0.224119	0.175617	0.166418	0.217606	0.178124	0.162931	0.247892	0.154464		560.22	0.349158	0.224206	0.205773	0.32483	0.217951	0.24743	0.206574	0.287703	0.243897	0.209521	0.230547	0.183795		560.22	0.47162	0.347125	0.354251	0.336604	0.244199	0.167069	0.151827	0.181965	0.197727	0.215339	0.188401	0.198379
560.702	0.286073	0.186843	0.185695	0.210027	0.221309	0.174634	0.165061	0.214628	0.176564	0.162062	0.244418	0.153885		560.702	0.341856	0.220365	0.203319	0.318339	0.216776	0.24639	0.205847	0.284087	0.242726	0.208949	0.230065	0.183146		560.702	0.46506	0.343116	0.349142	0.333361	0.242328	0.166549	0.151492	0.18029	0.197034	0.21473	0.187881	0.197738
561.184	0.280157	0.184047	0.183253	0.20665	0.218462	0.173588	0.163611	0.211586	0.174923	0.161111	0.241003	0.153216		561.184	0.334583	0.216399	0.200814	0.311942	0.215471	0.245207	0.204977	0.280471	0.241394	0.208208	0.229433	0.182351		561.184	0.458602	0.339048	0.344095	0.33007	0.240386	0.165922	0.151043	0.178493	0.196221	0.213921	0.187236	0.196975
561.666	0.274492	0.181331	0.180951	0.203285	0.215925	0.17272	0.16233	0.208716	0.173501	0.160225	0.237777	0.152613		561.666	0.327649	0.212506	0.198447	0.305878	0.214405	0.24429	0.204347	0.277315	0.240315	0.207626	0.228965	0.181809		561.666	0.45283	0.335305	0.339439	0.32705	0.238694	0.165451	0.150732	0.17686	0.195637	0.213313	0.186764	0.196464
562.148	0.269271	0.178804	0.17864	0.200083	0.213408	0.171721	0.161	0.205953	0.172002	0.159319	0.234848	0.151963		562.148	0.321213	0.208856	0.196149	0.300331	0.213153	0.243074	0.203448	0.274089	0.239084	0.206805	0.228259	0.180953		562.148	0.447318	0.331661	0.334994	0.324089	0.236977	0.164816	0.150211	0.175143	0.194788	0.21243	0.186097	0.195677
562.63	0.264598	0.176524	0.176615	0.197142	0.211327	0.170928	0.159888	0.203633	0.170759	0.158634	0.232258	0.151471		562.63	0.315628	0.205549	0.194215	0.295373	0.212205	0.242127	0.202793	0.271456	0.238141	0.206214	0.227834	0.18028		562.63	0.442976	0.328679	0.331351	0.321698	0.235679	0.164324	0.149803	0.173673	0.194197	0.211764	0.185642	0.195119
563.112	0.260467	0.174484	0.174769	0.194494	0.209511	0.170242	0.158922	0.201599	0.16967	0.158037	0.229959	0.15105		563.112	0.310708	0.202598	0.19247	0.290954	0.2114	0.241263	0.20224	0.269145	0.237345	0.205736	0.22751	0.179683		563.112	0.439319	0.326068	0.328173	0.319598	0.234599	0.163893	0.149462	0.172356	0.193709	0.211201	0.185277	0.194664
563.595	0.256782	0.172631	0.173057	0.192112	0.207859	0.169603	0.158057	0.19977	0.168674	0.157464	0.227843	0.150648		563.595	0.306317	0.19995	0.190829	0.286939	0.210647	0.240396	0.201717	0.267017	0.236606	0.205298	0.227205	0.179099		563.595	0.436068	0.323668	0.325279	0.317637	0.233618	0.163473	0.149153	0.171142	0.193252	0.210678	0.184935	0.194241
564.077	0.253416	0.170901	0.17143	0.189946	0.206255	0.168942	0.157232	0.198046	0.167697	0.156845	0.225795	0.150201		564.077	0.302286	0.197526	0.189207	0.283178	0.20984	0.239437	0.201143	0.264922	0.235831	0.204812	0.226826	0.178457		564.077	0.43291	0.321304	0.322468	0.315656	0.232605	0.163017	0.148825	0.169971	0.192751	0.210116	0.184544	0.193768
564.559	0.25026	0.169251	0.169863	0.18795	0.204627	0.168214	0.15641	0.196349	0.16669	0.156154	0.223742	0.149676		564.559	0.298487	0.195264	0.187563	0.279573	0.208916	0.238355	0.20048	0.262773	0.23497	0.204218	0.226324	0.177722		564.559	0.429637	0.318864	0.319607	0.313567	0.231482	0.16251	0.148447	0.168811	0.192165	0.209467	0.184062	0.193198
565.041	0.247257	0.167679	0.168366	0.186105	0.202966	0.167422	0.15559	0.194656	0.165651	0.155415	0.221682	0.149078		565.041	0.29486	0.193137	0.185915	0.276099	0.207883	0.23719	0.199754	0.260572	0.234047	0.203525	0.225725	0.176915		565.041	0.4262	0.316344	0.316672	0.311392	0.230255	0.161987	0.148021	0.167667	0.191513	0.20874	0.183503	0.19254
565.523	0.244384	0.166206	0.16697	0.184404	0.201316	0.166608	0.154802	0.192984	0.164613	0.154692	0.219661	0.148457		565.523	0.2914	0.191143	0.184319	0.272776	0.206816	0.236041	0.199044	0.258392	0.233144	0.202798	0.225118	0.176107		565.523	0.422691	0.313826	0.313725	0.309237	0.229002	0.16151	0.147585	0.166576	0.190858	0.207998	0.182928	0.191852
566.005	0.241618	0.164848	0.165692	0.182835	0.199726	0.165823	0.154077	0.19136	0.163622	0.154051	0.217725	0.147871		566.005	0.288095	0.189271	0.182829	0.269605	0.205803	0.235011	0.198436	0.256313	0.232343	0.202125	0.224602	0.175374		566.005	0.419225	0.311401	0.310843	0.307215	0.227816	0.161139	0.147185	0.165572	0.190271	0.207313	0.182405	0.191203
566.487	0.238888	0.163578	0.164507	0.181347	0.198205	0.165095	0.153415	0.189777	0.16269	0.153519	0.21587	0.147357		566.487	0.284865	0.18747	0.181451	0.266513	0.204904	0.234147	0.19797	0.25435	0.231674	0.201565	0.224234	0.174759		566.487	0.415824	0.309087	0.308037	0.305362	0.226741	0.160884	0.146846	0.16465	0.189783	0.206727	0.181969	0.190631
566.969	0.236059	0.162316	0.163331	0.179838	0.196699	0.16441	0.152772	0.188177	0.161786	0.153067	0.214017	0.146906		566.969	0.281539	0.185627	0.180121	0.26333	0.204107	0.233413	0.197611	0.252425	0.231087	0.201113	0.223994	0.174245		566.969	0.412355	0.306791	0.305204	0.303594	0.225736	0.160696	0.146555	0.163753	0.189364	0.206217	0.181599	0.190115
567.451	0.232938	0.160934	0.162041	0.178162	0.195107	0.163711	0.152065	0.186458	0.160833	0.152619	0.212028	0.146473		567.451	0.277867	0.183581	0.178716	0.259811	0.203344	0.232706	0.197265	0.250379	0.23047	0.200712	0.223795	0.173768		567.451	0.408562	0.304327	0.302153	0.301726	0.22469	0.160482	0.146263	0.162787	0.18894	0.205713	0.181226	0.189592
567.933	0.229323	0.159296	0.16051	0.176153	0.193318	0.162938	0.151208	0.184507	0.159744	0.152092	0.209753	0.145995		567.933	0.273578	0.181155	0.177096	0.255699	0.202525	0.231913	0.196819	0.248035	0.229709	0.200282	0.223532	0.173248		567.933	0.404173	0.301499	0.298675	0.299555	0.223475	0.160146	0.145915	0.161655	0.188434	0.205138	0.180773	0.188994
568.416	0.225041	0.157295	0.158841	0.173659	0.191485	0.16217	0.150336	0.182483	0.158663	0.151587	0.207087	0.145587		568.416	0.268656	0.178194	0.175346	0.250791	0.201818	0.231228	0.196389	0.245547	0.229065	0.199913	0.223316	0.172769		568.416	0.399525	0.298627	0.294956	0.297292	0.222268	0.159778	0.145557	0.160506	0.187984	0.204716	0.180375	0.18843
568.898	0.219976	0.154874	0.156592	0.17056	0.189124	0.161168	0.149026	0.17984	0.157142	0.150804	0.203997	0.144919		568.898	0.262524	0.174586	0.173011	0.244966	0.200748	0.230117	0.195596	0.242295	0.227893	0.199313	0.222786	0.172064		568.898	0.393551	0.294785	0.290265	0.294195	0.220523	0.159102	0.145043	0.158899	0.187267	0.203926	0.179674	0.18764
569.38	0.21406	0.152022	0.154103	0.166769	0.186661	0.1602	0.147597	0.177008	0.155532	0.150082	0.200516	0.144281		569.38	0.255512	0.170257	0.170458	0.238181	0.199765	0.229121	0.194854	0.238864	0.226776	0.198818	0.222383	0.171431		569.38	0.387346	0.290821	0.285321	0.290989	0.218779	0.158424	0.144568	0.157209	0.186709	0.203259	0.17905	0.186974
569.862	0.207262	0.148749	0.151128	0.162229	0.183806	0.159096	0.145927	0.173629	0.153657	0.149214	0.196702	0.14353		569.862	0.247178	0.165163	0.167351	0.230437	0.19859	0.227935	0.193945	0.234785	0.225532	0.19821	0.221793	0.170712		569.862	0.380113	0.286245	0.27953	0.28724	0.216732	0.157666	0.144072	0.155257	0.186043	0.202512	0.178307	0.186236
570.344	0.199578	0.145071	0.147828	0.156915	0.180753	0.157992	0.144135	0.169901	0.151663	0.14838	0.192605	0.142795		570.344	0.237739	0.159284	0.163898	0.221764	0.197434	0.226816	0.193097	0.2304	0.224381	0.19767	0.221275	0.170058		570.344	0.372469	0.281462	0.273334	0.283352	0.214661	0.15698	0.143658	0.153196	0.18549	0.201872	0.177631	0.185605
570.826	0.191061	0.141007	0.144314	0.150854	0.177621	0.15695	0.142292	0.165963	0.149643	0.147673	0.18826	0.142148		570.826	0.227412	0.152644	0.160251	0.212238	0.196406	0.22589	0.192426	0.225946	0.223428	0.19728	0.220961	0.169537		570.826	0.364834	0.276738	0.26705	0.279591	0.212729	0.156435	0.143365	0.151114	0.185147	0.20142	0.177117	0.185155
571.308	0.181861	0.136606	0.140551	0.144153	0.174327	0.155879	0.140362	0.161754	0.147547	0.146982	0.18371	0.14152		571.308	0.216275	0.145347	0.156359	0.202029	0.195374	0.224998	0.191807	0.221331	0.222545	0.196909	0.220688	0.169046		571.308	0.35705	0.271941	0.260591	0.275839	0.210817	0.155954	0.143116	0.148946	0.184844	0.201014	0.176655	0.184749
571.79	0.172244	0.131966	0.136611	0.13702	0.170907	0.154747	0.138363	0.157357	0.14539	0.14626	0.179034	0.140891		571.79	0.204647	0.137597	0.152303	0.191425	0.194293	0.224073	0.191179	0.216638	0.221671	0.196492	0.22038	0.168528		571.79	0.349265	0.267131	0.254092	0.27213	0.208906	0.155485	0.14285	0.1467	0.184493	0.200575	0.176199	0.184313
572.273	0.162574	0.127242	0.132614	0.12974	0.167449	0.153558	0.136344	0.152914	0.143213	0.145485	0.174371	0.140255		572.273	0.192958	0.129688	0.148209	0.180815	0.193157	0.223083	0.190498	0.212005	0.220775	0.195998	0.219996	0.167955		572.273	0.341724	0.262433	0.247754	0.268541	0.207016	0.154993	0.142523	0.144419	0.184037	0.200054	0.17572	0.183808
572.755	0.153247	0.122626	0.128839	0.122629	0.164238	0.152452	0.134457	0.148768	0.141186	0.144796	0.169899	0.139719		572.755	0.181863	0.121955	0.1444	0.170622	0.19216	0.222233	0.189913	0.207858	0.220013	0.195577	0.21973	0.167441		572.755	0.335183	0.258312	0.242133	0.265456	0.205396	0.154557	0.142182	0.142289	0.183643	0.199587	0.175355	0.183371
573.237	0.144617	0.118309	0.125213	0.115977	0.161135	0.151318	0.132651	0.144779	0.139204	0.144007	0.165805	0.139163		573.237	0.171431	0.114714	0.140726	0.161223	0.191088	0.221249	0.189199	0.203909	0.219204	0.195049	0.219291	0.166836		573.237	0.329138	0.254446	0.236866	0.262531	0.203798	0.15407	0.141747	0.140207	0.183059	0.198976	0.174907	0.182821
573.719	0.13694	0.114446	0.121983	0.109998	0.158407	0.150322	0.131077	0.141243	0.137435	0.143287	0.162234	0.138707		573.719	0.16215	0.108207	0.137467	0.15289	0.190169	0.220371	0.188551	0.200527	0.218546	0.194608	0.218918	0.166283		573.719	0.324247	0.251269	0.232422	0.260126	0.202489	0.15365	0.141317	0.138359	0.182504	0.198404	0.174531	0.182342
574.201	0.130353	0.111128	0.11923	0.10482	0.156128	0.149511	0.129782	0.138241	0.135927	0.142673	0.159258	0.138367		574.201	0.154207	0.102579	0.134699	0.145764	0.189453	0.21964	0.188009	0.197782	0.218079	0.194298	0.218651	0.165804		574.201	0.320632	0.248863	0.228885	0.258299	0.201519	0.153327	0.140931	0.1368	0.182031	0.197908	0.17424	0.181973
574.683	0.124886	0.108381	0.116972	0.100488	0.154304	0.148881	0.128764	0.135782	0.134683	0.142156	0.156872	0.138119		574.683	0.147661	0.0978831	0.132433	0.139865	0.188931	0.219034	0.187565	0.195646	0.217778	0.194099	0.218467	0.165374		574.683	0.318242	0.247187	0.226226	0.257007	0.200864	0.153091	0.140599	0.135529	0.181636	0.197475	0.173995	0.181699
575.165	0.120483	0.106176	0.115173	0.0969802	0.152878	0.148384	0.127979	0.133815	0.133671	0.141688	0.154999	0.137906		575.165	0.142462	0.0940917	0.130627	0.135125	0.188536	0.218484	0.187167	0.194016	0.217562	0.193936	0.21829	0.164932		575.165	0.316877	0.24609	0.224322	0.25613	0.200428	0.152893	0.140301	0.134504	0.181264	0.197048	0.173724	0.181455
575.647	0.117034	0.104445	0.113759	0.0942292	0.151765	0.14795	0.127362	0.132258	0.132839	0.141211	0.153529	0.13766		575.647	0.13848	0.091117	0.129209	0.131415	0.188179	0.217912	0.186743	0.192757	0.217335	0.193715	0.218033	0.164412		575.647	0.316259	0.245365	0.223004	0.255517	0.200091	0.152675	0.139998	0.133663	0.180846	0.196564	0.173351	0.181158
576.13	0.114395	0.103108	0.112651	0.0921366	0.150881	0.147523	0.126852	0.131029	0.132139	0.140685	0.152357	0.137341		576.13	0.13553	0.088833	0.128103	0.128582	0.187789	0.217281	0.186249	0.191747	0.217033	0.193371	0.217643	0.163782		576.13	0.316116	0.244827	0.222108	0.255048	0.199753	0.152398	0.139664	0.132952	0.180338	0.195993	0.172842	0.180754
576.612	0.112413	0.102085	0.111779	0.0905878	0.150169	0.147087	0.126415	0.130061	0.131545	0.140115	0.15141	0.13695		576.612	0.1334	0.0870991	0.127247	0.126464	0.187345	0.216615	0.185687	0.190914	0.216657	0.192901	0.217137	0.163068		576.612	0.316261	0.244368	0.221518	0.254673	0.19938	0.152065	0.139295	0.132346	0.17975	0.195366	0.172225	0.180245
577.094	0.110939	0.101312	0.111096	0.0894642	0.149604	0.146661	0.126045	0.129315	0.131052	0.139543	0.15065	0.136529		577.094	0.13188	0.08578	0.126599	0.124908	0.186872	0.215987	0.185103	0.190232	0.21626	0.192366	0.216588	0.162335		577.094	0.316613	0.243971	0.22117	0.25441	0.199002	0.151716	0.138911	0.131842	0.179139	0.194753	0.171577	0.179681
577.576	0.109839	0.100732	0.110566	0.0886542	0.149167	0.14628	0.12575	0.128758	0.130661	0.139019	0.150061	0.136135		577.576	0.130784	0.0847605	0.126121	0.123773	0.186412	0.215463	0.18455	0.189701	0.215903	0.191847	0.21608	0.161653		577.576	0.317158	0.243676	0.221029	0.254297	0.198673	0.151396	0.138543	0.131447	0.178577	0.194228	0.170982	0.179126
578.058	0.108997	0.100291	0.110157	0.0880587	0.148836	0.145966	0.125532	0.128352	0.130358	0.138571	0.14962	0.135808		578.058	0.129959	0.0839499	0.125776	0.122935	0.185987	0.215062	0.184053	0.189303	0.215608	0.191401	0.21566	0.16106		578.058	0.317884	0.243514	0.221049	0.254339	0.19843	0.15113	0.138205	0.131151	0.178104	0.193823	0.170487	0.178617
578.54	0.108315	0.0999365	0.10983	0.0875943	0.148566	0.145711	0.125376	0.128044	0.130113	0.138191	0.149284	0.135553		578.54	0.129287	0.0832791	0.12551	0.122275	0.185581	0.214741	0.183592	0.188992	0.215339	0.191038	0.215319	0.160547		578.54	0.318737	0.243475	0.221155	0.254488	0.198262	0.150904	0.137888	0.130918	0.177712	0.193511	0.170088	0.178149
579.022	0.107714	0.0996175	0.10954	0.0871954	0.1483	0.145482	0.12525	0.127772	0.129879	0.13784	0.148992	0.135347		579.022	0.128682	0.082698	0.12527	0.121696	0.185152	0.214412	0.183119	0.188699	0.215024	0.190722	0.215003	0.160066		579.022	0.319621	0.243497	0.221251	0.254645	0.198119	0.150675	0.137568	0.130698	0.177356	0.193224	0.16974	0.17768
579.504	0.107139	0.0992934	0.109252	0.0868167	0.14799	0.145242	0.125123	0.127482	0.129615	0.137468	0.148682	0.135154		579.504	0.128088	0.0821717	0.125009	0.121124	0.184656	0.21399	0.182586	0.188361	0.214589	0.190405	0.214649	0.159565		579.504	0.320431	0.243501	0.221247	0.254712	0.197939	0.150398	0.137222	0.130446	0.176979	0.192891	0.169389	0.177165
579.986	0.106562	0.0989434	0.108944	0.0864365	0.147617	0.144972	0.124976	0.127144	0.129301	0.137049	0.148316	0.134948		579.986	0.127486	0.0816797	0.124705	0.12052	0.184082	0.213439	0.181979	0.187951	0.214014	0.190056	0.21423	0.159014		579.986	0.321105	0.243432	0.221099	0.254635	0.197684	0.150055	0.136847	0.130141	0.176551	0.192471	0.169004	0.176588
580.468	0.105981	0.0985702	0.108618	0.086055	0.147201	0.144681	0.124815	0.126763	0.12895	0.13659	0.147894	0.134727		580.468	0.126879	0.081215	0.124366	0.119886	0.183464	0.212794	0.181335	0.187492	0.213346	0.189689	0.213769	0.158424		580.468	0.321658	0.243287	0.220828	0.254436	0.197368	0.149666	0.136471	0.129801	0.17609	0.191983	0.168597	0.175979
580.951	0.105408	0.0981908	0.108293	0.085686	0.146784	0.144407	0.124659	0.126367	0.128595	0.136127	0.147446	0.13451		580.951	0.12629	0.0807771	0.124018	0.119251	0.182871	0.212142	0.180725	0.187044	0.212686	0.189352	0.213328	0.157836		580.951	0.322166	0.243112	0.220508	0.254196	0.197043	0.149283	0.136138	0.129474	0.175649	0.191482	0.168211	0.175401
581.433	0.104856	0.0978222	0.107985	0.0853449	0.146411	0.144184	0.12453	0.125993	0.128273	0.135705	0.147016	0.134319		581.433	0.125738	0.0803652	0.123687	0.11865	0.182367	0.211573	0.180211	0.18666	0.212133	0.189091	0.212969	0.157296		581.433	0.322711	0.242963	0.220219	0.254009	0.196768	0.148962	0.135887	0.129203	0.175283	0.191033	0.167892	0.174911
581.915	0.104325	0.097467	0.107693	0.0850368	0.146096	0.144022	0.124428	0.125654	0.128	0.135348	0.146628	0.13416		581.915	0.125225	0.0799714	0.123378	0.118098	0.181975	0.211124	0.179813	0.186357	0.211738	0.188921	0.21271	0.15682		581.915	0.32332	0.242865	0.220005	0.253921	0.196564	0.148725	0.135723	0.129008	0.175014	0.190658	0.167655	0.174527
582.397	0.103793	0.0971075	0.107394	0.0847501	0.145812	0.143893	0.124327	0.125333	0.127756	0.135042	0.146275	0.134013		582.397	0.124733	0.0795769	0.123069	0.117582	0.18166	0.210758	0.17949	0.186092	0.211474	0.188803	0.212507	0.156383		582.397	0.323938	0.242782	0.219842	0.253902	0.196398	0.148552	0.135611	0.128865	0.174813	0.19033	0.167463	0.174212
582.879	0.103229	0.096715	0.107053	0.0844599	0.14551	0.143745	0.124188	0.124994	0.127503	0.134746	0.14592	0.133838		582.879	0.124227	0.0791572	0.122725	0.117065	0.181354	0.210384	0.179158	0.185787	0.211256	0.188659	0.212283	0.155934		582.879	0.324448	0.242635	0.219661	0.253866	0.196196	0.148388	0.135489	0.128718	0.174608	0.189978	0.167253	0.173892
583.361	0.102604	0.096266	0.106638	0.084138	0.145142	0.143523	0.123973	0.124596	0.127198	0.134413	0.145523	0.133602		583.361	0.123677	0.07869	0.122317	0.116506	0.180983	0.209904	0.178739	0.185367	0.210988	0.188409	0.211962	0.155426		583.361	0.324743	0.242347	0.219382	0.253717	0.195882	0.148174	0.135292	0.128509	0.174323	0.189538	0.166958	0.173493
583.843	0.101906	0.0957576	0.106145	0.0837651	0.144689	0.143202	0.123668	0.124126	0.126819	0.13402	0.145063	0.133296		583.843	0.12307	0.0781643	0.121844	0.115878	0.180511	0.209271	0.178196	0.184803	0.210615	0.188014	0.211521	0.154841		583.843	0.324787	0.241886	0.218968	0.253406	0.195421	0.14788	0.134986	0.128203	0.173914	0.188985	0.166548	0.172984
584.325	0.101148	0.0952132	0.1056	0.0833383	0.144173	0.142801	0.123293	0.1236	0.12638	0.133578	0.14455	0.132945		584.325	0.122416	0.0775848	0.121336	0.115179	0.179955	0.208509	0.177555	0.184128	0.210145	0.187493	0.211003	0.154206		584.325	0.324652	0.241294	0.218442	0.252959	0.194844	0.147519	0.13458	0.127807	0.173392	0.188355	0.166046	0.172389
584.808	0.100361	0.0946736	0.105056	0.082872	0.143641	0.142372	0.122892	0.123062	0.125917	0.133126	0.14402	0.1326		584.808	0.121742	0.0769699	0.120843	0.114435	0.179376	0.207709	0.176893	0.183428	0.209644	0.186921	0.210498	0.153574		584.808	0.324489	0.240673	0.217881	0.252465	0.194232	0.147141	0.134122	0.127364	0.172815	0.187727	0.165513	0.171782
585.29	0.0995798	0.0941796	0.104568	0.0823915	0.143145	0.141977	0.122512	0.122562	0.125479	0.132709	0.143517	0.132311		585.29	0.121078	0.0763437	0.120409	0.113679	0.178842	0.20698	0.176299	0.1828	0.209191	0.18639	0.2101	0.152998		585.29	0.324459	0.240133	0.217376	0.252028	0.193678	0.146804	0.133671	0.126927	0.172256	0.187185	0.165022	0.171244
585.772	0.0988286	0.0937522	0.104169	0.0819215	0.142706	0.141659	0.122182	0.12213	0.125097	0.132348	0.143063	0.132103		585.772	0.120438	0.0757262	0.12005	0.112938	0.178394	0.206396	0.175826	0.182303	0.208835	0.185965	0.209855	0.152499		585.772	0.324654	0.239742	0.216983	0.251712	0.193244	0.146543	0.133271	0.126539	0.171773	0.186771	0.164615	0.170826
586.254	0.0981097	0.0933845	0.103861	0.0814771	0.142308	0.141421	0.121903	0.121762	0.124774	0.132033	0.142653	0.13196		586.254	0.119811	0.0751269	0.119746	0.112214	0.178024	0.205966	0.175468	0.181938	0.208565	0.185663	0.209739	0.152053		586.254	0.325051	0.23949	0.216698	0.251505	0.19293	0.146349	0.132932	0.126205	0.171375	0.186469	0.16429	0.170524
586.736	0.0974077	0.0930467	0.103612	0.0810603	0.14191	0.141233	0.12165	0.121429	0.124491	0.131725	0.142252	0.13184		586.736	0.119169	0.074545	0.119455	0.111496	0.177687	0.205635	0.17517	0.181656	0.208329	0.185448	0.209678	0.151609		586.736	0.325534	0.239305	0.216466	0.251339	0.192682	0.146179	0.132631	0.125905	0.171037	0.186213	0.164007	0.170287
587.218	0.0967039	0.0927046	0.103379	0.0806656	0.141473	0.141052	0.121399	0.121096	0.124224	0.131381	0.141828	0.131697		587.218	0.118491	0.0739797	0.11914	0.110767	0.177332	0.205327	0.17486	0.181387	0.208063	0.185266	0.209593	0.151122		587.218	0.32597	0.239091	0.216216	0.251132	0.192431	0.145985	0.132331	0.125606	0.170719	0.185932	0.163719	0.170052
587.7	0.0959775	0.0923306	0.103126	0.080277	0.140975	0.14085	0.121134	0.120732	0.123952	0.130979	0.141358	0.1315		587.7	0.117754	0.073423	0.118779	0.110011	0.176925	0.204977	0.174485	0.181077	0.207735	0.18507	0.209432	0.150574		587.7	0.326258	0.238781	0.215899	0.250827	0.192124	0.14573	0.132005	0.125287	0.170394	0.185583	0.163397	0.169771
588.182	0.0952241	0.0919186	0.102836	0.0798833	0.140438	0.140627	0.120865	0.120337	0.123677	0.130532	0.140852	0.131257		588.182	0.116962	0.072876	0.118389	0.109234	0.176477	0.204572	0.174046	0.180718	0.207366	0.184852	0.209211	0.149998		588.182	0.326402	0.238371	0.215521	0.250439	0.191761	0.14542	0.13165	0.12495	0.170067	0.185178	0.163053	0.16944
588.665	0.0944525	0.0914808	0.102518	0.0794788	0.139904	0.14041	0.120621	0.119931	0.123418	0.130077	0.140342	0.131004		588.665	0.116141	0.072345	0.118005	0.108452	0.176031	0.20414	0.173585	0.180341	0.207016	0.184637	0.20899	0.149452		588.665	0.326488	0.237915	0.215129	0.250035	0.191385	0.145092	0.131291	0.124623	0.169772	0.184775	0.162729	0.169091
589.147	0.0936766	0.0910361	0.102186	0.0790628	0.139416	0.140232	0.120429	0.119542	0.123191	0.129661	0.139857	0.130785		589.147	0.115325	0.0718359	0.117664	0.107691	0.175631	0.203723	0.173163	0.179991	0.206749	0.18446	0.208842	0.148996		589.147	0.326633	0.237486	0.214786	0.249702	0.191051	0.144797	0.130959	0.124339	0.169543	0.184433	0.162467	0.168766
589.629	0.0929064	0.0905964	0.101855	0.078638	0.138991	0.140113	0.120297	0.119185	0.122998	0.129308	0.139412	0.130627		589.629	0.114539	0.0713489	0.117379	0.106963	0.175303	0.203345	0.172822	0.179696	0.206591	0.184339	0.208805	0.148655		589.629	0.326911	0.237134	0.214526	0.249494	0.190797	0.144568	0.130674	0.124114	0.169388	0.184186	0.162285	0.168487
590.111	0.0921422	0.0901599	0.101522	0.0782075	0.13861	0.140045	0.120206	0.118857	0.122817	0.129009	0.138986	0.130525		590.111	0.113793	0.0708733	0.117131	0.106267	0.17503	0.20299	0.172566	0.179443	0.206513	0.184257	0.208859	0.148408		590.111	0.327313	0.236859	0.214339	0.249404	0.190613	0.144404	0.130434	0.123935	0.169278	0.18401	0.162158	0.168239
590.593	0.091377	0.0897137	0.101174	0.0777753	0.138229	0.139995	0.120112	0.118537	0.122609	0.12873	0.138539	0.130445		590.593	0.113079	0.0703909	0.116874	0.105587	0.174767	0.202614	0.172359	0.179187	0.206442	0.184168	0.208935	0.148194		590.593	0.327751	0.236613	0.214175	0.249374	0.190454	0.144272	0.130212	0.123766	0.169156	0.183842	0.16203	0.167975
591.075	0.090604	0.0892444	0.100797	0.0773467	0.137806	0.139925	0.119973	0.118206	0.122342	0.128428	0.138029	0.130343		591.075	0.112385	0.0698813	0.116562	0.104904	0.174468	0.20217	0.172148	0.178876	0.206296	0.184022	0.20895	0.14794		591.075	0.328112	0.236337	0.213973	0.249325	0.19026	0.144126	0.129975	0.123561	0.168966	0.183609	0.161843	0.167648
591.557	0.0898266	0.0887529	0.100389	0.076931	0.137331	0.139818	0.119761	0.117867	0.122006	0.128082	0.137441	0.130188		591.557	0.111707	0.0693337	0.116175	0.104216	0.174117	0.201649	0.171897	0.178489	0.20604	0.183803	0.208851	0.147605		591.557	0.328331	0.236004	0.213708	0.249209	0.19	0.143932	0.129705	0.123296	0.168681	0.183272	0.161568	0.167238
592.039	0.0890616	0.0882591	0.0999678	0.0765407	0.136835	0.139683	0.119483	0.117546	0.121626	0.127705	0.136803	0.129983		592.039	0.111059	0.0687527	0.115735	0.103537	0.173739	0.201095	0.1716	0.17805	0.205699	0.183537	0.208651	0.147192		592.039	0.328434	0.235645	0.213404	0.24904	0.189691	0.143691	0.129409	0.122973	0.168326	0.182856	0.16123	0.166774
592.521	0.0883344	0.0877956	0.0995674	0.0761873	0.136377	0.13956	0.119173	0.11729	0.12125	0.127341	0.136175	0.129761		592.521	0.110467	0.0681592	0.115294	0.102901	0.173389	0.200585	0.171286	0.177626	0.20535	0.183287	0.208413	0.146747		592.521	0.328534	0.235336	0.213132	0.248878	0.189391	0.143435	0.129121	0.122628	0.167962	0.182434	0.160893	0.166322
593.004	0.0876686	0.0873928	0.0992197	0.0758791	0.136016	0.139487	0.118867	0.11714	0.120929	0.127037	0.135621	0.129563		593.004	0.109961	0.067583	0.114908	0.102337	0.173112	0.20019	0.170985	0.177289	0.205075	0.183119	0.208212	0.146329		593.004	0.328763	0.235156	0.212962	0.248792	0.189163	0.143202	0.128873	0.122304	0.167653	0.182092	0.160625	0.165949
593.486	0.0870755	0.0870629	0.0989403	0.0756162	0.135772	0.139478	0.11859	0.11711	0.120685	0.126814	0.135181	0.129416		593.486	0.109558	0.0670515	0.114612	0.10186	0.172915	0.199931	0.170706	0.177079	0.204908	0.183059	0.20809	0.145973		593.486	0.329198	0.235136	0.212925	0.24881	0.189037	0.143017	0.128682	0.122026	0.16743	0.181877	0.160466	0.165687
593.968	0.0865509	0.0867955	0.0987219	0.0753929	0.135619	0.139517	0.118339	0.117182	0.12051	0.126656	0.134852	0.129318		593.968	0.109253	0.0665828	0.114396	0.101464	0.172754	0.199769	0.170424	0.176988	0.204822	0.183082	0.208034	0.145673		593.968	0.329823	0.235242	0.212995	0.248896	0.188992	0.142872	0.128531	0.12179	0.167281	0.181777	0.160405	0.165517
594.45	0.0860794	0.0865629	0.0985411	0.0751999	0.135498	0.139561	0.118091	0.117311	0.120372	0.126521	0.134598	0.129239		594.45	0.109024	0.0661827	0.114222	0.101121	0.172554	0.199622	0.170095	0.176968	0.204739	0.183125	0.207987	0.145391		594.45	0.330546	0.235387	0.213097	0.248969	0.188968	0.142735	0.128385	0.121568	0.167159	0.181731	0.160394	0.165381
594.932	0.0856437	0.0863348	0.0983719	0.0750282	0.135345	0.139567	0.117827	0.11745	0.120234	0.126355	0.134371	0.129141		594.932	0.108843	0.0658465	0.114041	0.100804	0.172247	0.199406	0.169682	0.176957	0.204578	0.183115	0.207883	0.145084		594.932	0.331251	0.235477	0.213154	0.248947	0.188894	0.14257	0.128201	0.121326	0.167012	0.181662	0.160374	0.165215
595.414	0.0852331	0.0860916	0.0981998	0.074872	0.135117	0.139515	0.117542	0.117567	0.120077	0.126127	0.134132	0.128999		595.414	0.108689	0.0655634	0.113818	0.100495	0.171804	0.199077	0.169184	0.176916	0.204297	0.183007	0.207689	0.144724		595.414	0.331866	0.235457	0.21312	0.248792	0.18873	0.142357	0.127955	0.121044	0.166818	0.181519	0.160308	0.164979
595.896	0.0848466	0.0858317	0.0980277	0.0747289	0.134816	0.139418	0.117256	0.117658	0.119907	0.125836	0.133871	0.128809		595.896	0.108556	0.0653215	0.113551	0.100194	0.17125	0.198644	0.168647	0.176839	0.203916	0.1828	0.207421	0.144319		595.896	0.3324	0.235334	0.213005	0.248532	0.18848	0.142104	0.127651	0.12073	0.16659	0.181295	0.160193	0.164673
596.378	0.0844912	0.0855694	0.0978721	0.0745982	0.134474	0.139314	0.117004	0.117742	0.119751	0.125511	0.133602	0.128589		596.378	0.108451	0.0651103	0.113266	0.0999203	0.170653	0.198161	0.16814	0.176754	0.203503	0.182536	0.207133	0.1439		596.378	0.332928	0.23517	0.212867	0.248246	0.188186	0.141842	0.127319	0.120415	0.16637	0.181028	0.160059	0.164335
596.861	0.0841755	0.085324	0.0977499	0.0744783	0.134135	0.139247	0.116817	0.117846	0.119637	0.125191	0.133349	0.128364		596.861	0.108391	0.0649212	0.113002	0.0996998	0.170088	0.19769	0.167726	0.176694	0.203141	0.182264	0.206884	0.143501		596.861	0.333538	0.235043	0.212777	0.248024	0.187901	0.141605	0.126993	0.12014	0.166198	0.180772	0.159937	0.164011
597.343	0.0839028	0.0851085	0.0976662	0.0743661	0.133832	0.139244	0.116705	0.117982	0.119578	0.124901	0.133128	0.128147		597.343	0.108387	0.0647492	0.112792	0.0995502	0.169603	0.19726	0.16743	0.176676	0.202876	0.182018	0.206699	0.143138		597.343	0.334275	0.235003	0.212778	0.247918	0.187653	0.141406	0.126698	0.119931	0.166086	0.18056	0.159837	0.163727
597.825	0.0836696	0.0849236	0.0976083	0.0742595	0.133565	0.139297	0.116646	0.118145	0.119559	0.124639	0.132936	0.127932		597.825	0.108442	0.0645922	0.112644	0.0994734	0.169202	0.196854	0.16722	0.176679	0.202699	0.181794	0.206555	0.142793		597.825	0.335104	0.235041	0.212864	0.247921	0.187425	0.141231	0.126434	0.119789	0.166	0.180388	0.159733	0.163476
598.307	0.0834687	0.0847601	0.097551	0.0741601	0.133312	0.139371	0.116597	0.118307	0.119547	0.124381	0.132751	0.1277		598.307	0.108547	0.0644522	0.112544	0.0994561	0.168847	0.19642	0.167025	0.176662	0.202552	0.181558	0.206391	0.142428		598.307	0.335923	0.235098	0.212983	0.247974	0.187171	0.141046	0.12618	0.11969	0.16588	0.180215	0.159572	0.163219
598.789	0.0832948	0.0846062	0.0974683	0.0740766	0.133043	0.13942	0.116511	0.118435	0.119505	0.124091	0.132548	0.127431		598.789	0.108685	0.0643356	0.112465	0.0994769	0.168489	0.195906	0.166766	0.176577	0.20236	0.181269	0.206145	0.142006		598.789	0.336618	0.235102	0.213067	0.248006	0.186838	0.140812	0.125911	0.1196	0.165666	0.17999	0.159301	0.162915
599.271	0.0831495	0.084459	0.0973482	0.074025	0.132746	0.139414	0.116359	0.118504	0.119408	0.12375	0.132317	0.127125		599.271	0.108845	0.0642525	0.112387	0.0995189	0.168097	0.195298	0.166397	0.176406	0.202072	0.180908	0.205792	0.141514		599.271	0.337127	0.235	0.213069	0.247973	0.186405	0.140515	0.12561	0.119492	0.165331	0.179683	0.158897	0.162546
599.753	0.0830416	0.0843258	0.0971978	0.0740232	0.132433	0.139345	0.116144	0.118508	0.119261	0.123365	0.132069	0.126807		599.753	0.109025	0.0642125	0.112304	0.0995768	0.167675	0.194637	0.165925	0.176168	0.201691	0.180494	0.205357	0.140977		599.753	0.337475	0.234796	0.212986	0.247882	0.185898	0.140173	0.125284	0.119357	0.164898	0.179302	0.158381	0.16213
600.235	0.0829804	0.0842199	0.0970385	0.0740824	0.132138	0.139231	0.115889	0.118458	0.119084	0.122965	0.131832	0.126516		600.235	0.109228	0.0642194	0.112227	0.099656	0.167257	0.194004	0.1654	0.175912	0.201263	0.180072	0.204905	0.140441		600.235	0.33776	0.234537	0.212855	0.247776	0.185379	0.139827	0.124957	0.119201	0.164426	0.178887	0.157811	0.161713
600.717	0.0829679	0.08415	0.0968931	0.0742001	0.131891	0.139097	0.115626	0.118365	0.118905	0.122587	0.131634	0.126285		600.717	0.109458	0.0642668	0.11217	0.0997641	0.166875	0.193478	0.164888	0.175686	0.200847	0.17969	0.2045	0.139952		600.717	0.338093	0.234284	0.212725	0.247699	0.184914	0.13952	0.124652	0.119041	0.16398	0.178486	0.157254	0.161338
601.2	0.0829914	0.0841099	0.0967708	0.0743557	0.131702	0.138952	0.115374	0.11823	0.118738	0.12225	0.131482	0.126121		601.2	0.109711	0.0643369	0.112133	0.0998989	0.166539	0.193092	0.164432	0.175508	0.200478	0.179365	0.204163	0.139525		601.2	0.338529	0.234069	0.21262	0.247653	0.184535	0.139272	0.124378	0.11888	0.163596	0.178122	0.156748	0.161022
601.682	0.0830237	0.0840767	0.0966609	0.0745149	0.131547	0.138787	0.115129	0.118032	0.118571	0.121949	0.131355	0.125998		601.682	0.109964	0.0644035	0.1121	0.100042	0.16622	0.19282	0.16403	0.175349	0.200141	0.179073	0.203863	0.139142		601.682	0.339029	0.23387	0.212522	0.247583	0.184223	0.139066	0.124121	0.118711	0.163263	0.177776	0.156292	0.160739
602.164	0.0830289	0.0840172	0.0965384	0.0746388	0.13138	0.138573	0.114868	0.117742	0.118381	0.121658	0.131212	0.125868		602.164	0.110184	0.0644393	0.112037	0.100157	0.165868	0.192585	0.163646	0.175153	0.19979	0.178765	0.203531	0.138758		602.164	0.339479	0.233629	0.212375	0.247402	0.183919	0.138861	0.123853	0.118515	0.162934	0.177403	0.155851	0.160435
602.646	0.0829724	0.0839016	0.0963778	0.0746944	0.13116	0.138287	0.114568	0.117336	0.118142	0.121349	0.13101	0.125681		602.646	0.110328	0.0644225	0.11191	0.100205	0.16544	0.192304	0.163234	0.174855	0.199373	0.17839	0.203107	0.138335		602.646	0.339752	0.233283	0.212117	0.247032	0.183559	0.138616	0.123549	0.118276	0.162558	0.176955	0.155383	0.160057
603.128	0.0828289	0.0837145	0.0961659	0.074662	0.13087	0.137928	0.114219	0.11681	0.117847	0.121008	0.130723	0.125411		603.128	0.11036	0.0643408	0.111704	0.100146	0.164926	0.191929	0.162772	0.174424	0.198873	0.177931	0.202574	0.137862		603.128	0.339771	0.232803	0.211713	0.246453	0.183109	0.138307	0.123207	0.117995	0.162109	0.176414	0.154868	0.159585
603.61	0.0825848	0.0834587	0.0959077	0.0745379	0.130526	0.137521	0.113835	0.116186	0.117511	0.12065	0.130351	0.125063		603.61	0.110252	0.0641906	0.111422	0.0999553	0.164361	0.191467	0.162277	0.173866	0.198322	0.177415	0.201978	0.13737		603.61	0.33955	0.232215	0.211173	0.245715	0.182581	0.137945	0.122852	0.11769	0.161606	0.175803	0.154324	0.159043
604.092	0.0822344	0.0831496	0.095621	0.0743284	0.130167	0.137109	0.113447	0.115505	0.117163	0.120305	0.129915	0.12467		604.092	0.109989	0.0639713	0.111089	0.0996199	0.16381	0.190972	0.161801	0.173221	0.197786	0.176898	0.201408	0.13691		604.092	0.339175	0.231584	0.210539	0.244922	0.182026	0.137566	0.122523	0.117392	0.1611	0.175177	0.153796	0.158487
604.574	0.0817719	0.0828036	0.0953234	0.0740431	0.12983	0.136733	0.113082	0.114807	0.116831	0.120009	0.12944	0.12427		604.574	0.109563	0.063678	0.110729	0.0991322	0.163333	0.19051	0.161401	0.172539	0.197334	0.176441	0.20095	0.136532		604.574	0.338753	0.230976	0.209859	0.244174	0.181503	0.137209	0.12226	0.11712	0.160645	0.174587	0.153334	0.157979
605.057	0.081184	0.082425	0.0950188	0.0736854	0.129524	0.136408	0.112752	0.114108	0.116524	0.119775	0.128935	0.123888		605.057	0.108963	0.063296	0.110351	0.0984816	0.16296	0.190121	0.161107	0.171841	0.196995	0.176073	0.200645	0.136254		605.057	0.338342	0.230417	0.20915	0.243524	0.181041	0.136896	0.122075	0.116872	0.160271	0.174057	0.152963	0.157551
605.539	0.0804481	0.0820019	0.0946913	0.0732481	0.129222	0.136115	0.112444	0.113399	0.11622	0.119586	0.128382	0.123522		605.539	0.108173	0.0627985	0.10994	0.0976492	0.162666	0.189799	0.160909	0.171114	0.196741	0.175779	0.200465	0.136051		605.539	0.337915	0.229871	0.208386	0.242949	0.180621	0.136616	0.121945	0.116616	0.159965	0.173568	0.152668	0.157194
606.021	0.0795375	0.0815105	0.0943106	0.0727144	0.128868	0.135814	0.112127	0.112646	0.115883	0.119407	0.127747	0.123148		606.021	0.107173	0.0621531	0.109465	0.0966094	0.162392	0.189494	0.160758	0.170313	0.196499	0.175507	0.200324	0.135866		606.021	0.337378	0.229255	0.207505	0.242363	0.180188	0.136334	0.121822	0.116305	0.159674	0.173069	0.152399	0.156862
606.503	0.0784311	0.0809281	0.0938463	0.0720633	0.128403	0.135466	0.111767	0.111815	0.115475	0.119194	0.126994	0.122736		606.503	0.105945	0.0613314	0.108891	0.0953395	0.16207	0.189144	0.160594	0.169392	0.196186	0.175199	0.200124	0.135635		606.503	0.336627	0.228483	0.206447	0.241671	0.179678	0.136011	0.121653	0.115895	0.159342	0.172511	0.152099	0.156501
606.985	0.0771238	0.0802459	0.0932818	0.0712784	0.127792	0.135054	0.111348	0.110887	0.114978	0.118921	0.126105	0.122275		606.985	0.104484	0.0603194	0.108203	0.0938322	0.161659	0.188712	0.160375	0.168332	0.195755	0.17482	0.199795	0.135322		606.985	0.33561	0.227507	0.205188	0.240816	0.179055	0.135627	0.121406	0.115369	0.158931	0.171875	0.151729	0.156077
607.467	0.0756329	0.0794764	0.0926238	0.070354	0.127045	0.134596	0.11088	0.109874	0.114406	0.11859	0.125094	0.121774		607.467	0.102806	0.0591257	0.107415	0.0921044	0.161162	0.188206	0.160092	0.167158	0.195212	0.174375	0.199331	0.134931		607.467	0.334371	0.226351	0.203764	0.239816	0.178331	0.135193	0.121081	0.114742	0.158447	0.171192	0.151289	0.155594
607.949	0.0739959	0.0786499	0.0918982	0.0692991	0.126207	0.134132	0.110389	0.108811	0.113796	0.118224	0.124001	0.121265		607.949	0.100952	0.0577814	0.106565	0.0901997	0.160619	0.18767	0.159772	0.165932	0.194613	0.173902	0.198779	0.1345		607.949	0.333034	0.225101	0.202262	0.238747	0.177563	0.134747	0.12071	0.114062	0.15793	0.170528	0.150809	0.155086
608.431	0.072264	0.0778049	0.0911402	0.0681376	0.125343	0.133707	0.109905	0.107743	0.113191	0.117858	0.122878	0.120785		608.431	0.0989784	0.0563369	0.105705	0.0881802	0.160082	0.187159	0.159447	0.164724	0.194031	0.173444	0.198209	0.134076		608.431	0.331746	0.223865	0.200782	0.23771	0.176821	0.134332	0.12034	0.11338	0.157432	0.16995	0.150333	0.154595
608.913	0.0704917	0.0769749	0.0903798	0.0669057	0.124505	0.133342	0.109446	0.106709	0.112626	0.117511	0.121767	0.120355		608.913	0.0969506	0.0548518	0.104881	0.0861159	0.159585	0.186704	0.159139	0.163591	0.193517	0.173021	0.197673	0.13369		608.913	0.330617	0.222735	0.199407	0.236779	0.176155	0.133975	0.120006	0.112737	0.156987	0.169494	0.149894	0.154142
609.396	0.0687302	0.0761812	0.0896354	0.0656487	0.123723	0.133027	0.109008	0.105725	0.112108	0.117183	0.120696	0.119976		609.396	0.0949335	0.0533861	0.104119	0.0840741	0.159124	0.1863	0.158836	0.162552	0.193077	0.172621	0.197182	0.133344		609.396	0.329679	0.22175	0.198174	0.235973	0.175573	0.133678	0.119721	0.112148	0.156596	0.169144	0.149497	0.153721
609.878	0.0670229	0.0754329	0.0889139	0.0644166	0.122999	0.132725	0.108574	0.104793	0.111629	0.116853	0.119672	0.119626		609.878	0.0929849	0.0519926	0.103425	0.0821121	0.158668	0.185906	0.158507	0.161597	0.192678	0.172204	0.196705	0.133009		609.878	0.328892	0.2209	0.197075	0.235259	0.175046	0.133413	0.119467	0.111603	0.156226	0.168845	0.149124	0.153298
610.36	0.0654078	0.0747333	0.0882194	0.0632608	0.122322	0.132394	0.108128	0.103907	0.111169	0.116498	0.118695	0.119279		610.36	0.0911546	0.0507128	0.102791	0.080278	0.158174	0.18548	0.158117	0.160704	0.192272	0.171731	0.196202	0.13265		610.36	0.328193	0.220146	0.196083	0.234583	0.174529	0.133148	0.119216	0.111088	0.15584	0.16853	0.148752	0.152837
610.842	0.0639193	0.0740881	0.0875614	0.0622277	0.121686	0.132013	0.107666	0.103072	0.11072	0.116107	0.117775	0.118921		610.842	0.0894858	0.0495759	0.102213	0.0786123	0.157622	0.185002	0.157655	0.159864	0.191831	0.171192	0.195651	0.132247		610.842	0.327547	0.219461	0.195182	0.233908	0.173994	0.13286	0.118939	0.110591	0.155412	0.168154	0.148369	0.152328
611.324	0.0625888	0.0735071	0.0869574	0.061353	0.121103	0.131592	0.107207	0.102307	0.110287	0.115691	0.116931	0.118557		611.324	0.0880126	0.0485978	0.101693	0.0771498	0.157023	0.184493	0.157145	0.159096	0.191363	0.170616	0.195066	0.131807		611.324	0.32698	0.218845	0.19438	0.233243	0.173443	0.132551	0.118626	0.110121	0.154949	0.167715	0.147986	0.15179
611.806	0.0614432	0.0730032	0.0864282	0.0606557	0.120595	0.131166	0.106781	0.101642	0.109889	0.115278	0.116192	0.118206		611.806	0.0867607	0.0477834	0.10124	0.0759168	0.156418	0.184001	0.156632	0.158432	0.190909	0.170057	0.194495	0.131356		611.806	0.326568	0.218326	0.193715	0.232627	0.172909	0.132237	0.118285	0.109701	0.154484	0.167249	0.147629	0.151269
612.288	0.0605	0.072583	0.0859871	0.0601351	0.120187	0.130778	0.106415	0.1011	0.109541	0.114899	0.115581	0.11789		612.288	0.0857419	0.0471262	0.100866	0.0749283	0.155852	0.183577	0.156165	0.157904	0.190513	0.16957	0.193984	0.130929		612.288	0.326387	0.217938	0.193223	0.232107	0.172431	0.131938	0.117933	0.109349	0.154055	0.166803	0.147317	0.150807
612.77	0.0597636	0.0722421	0.0856309	0.0597719	0.119885	0.130455	0.106119	0.100685	0.109247	0.114573	0.115103	0.117612		612.77	0.0849533	0.0466124	0.100571	0.0741823	0.155353	0.183238	0.155769	0.15752	0.190195	0.169176	0.193552	0.13054		612.77	0.326462	0.217687	0.192917	0.231697	0.172028	0.131659	0.117585	0.109073	0.153678	0.166404	0.14705	0.150422
613.253	0.0592263	0.071963	0.0853394	0.0595368	0.119669	0.130192	0.105879	0.100376	0.10899	0.114295	0.114741	0.117357		613.253	0.0843795	0.0462249	0.100342	0.073662	0.154918	0.182959	0.155429	0.157254	0.189932	0.168855	0.193174	0.130179		613.253	0.326742	0.217543	0.192773	0.231366	0.171688	0.131385	0.117246	0.108856	0.153344	0.166043	0.146795	0.150092
613.735	0.058872	0.0717239	0.0850837	0.0593988	0.119505	0.12996	0.105664	0.100133	0.108744	0.114042	0.114464	0.117094		613.735	0.0840014	0.0459488	0.100154	0.0733419	0.154518	0.182684	0.155106	0.157055	0.189668	0.16855	0.192789	0.129819		613.735	0.32711	0.217446	0.192736	0.23105	0.171373	0.131088	0.116912	0.108667	0.153017	0.165678	0.146506	0.149771
614.217	0.0586837	0.0715088	0.0848404	0.0593372	0.119355	0.129723	0.105449	0.0999171	0.108485	0.113789	0.114244	0.116794		614.217	0.0838043	0.045777	0.0999864	0.0731984	0.154123	0.182353	0.154754	0.156874	0.18934	0.168202	0.192339	0.129429		614.217	0.327446	0.217343	0.19275	0.230687	0.171039	0.130744	0.116576	0.108476	0.152657	0.165261	0.146141	0.149412
614.699	0.0586499	0.0713177	0.0846054	0.0593467	0.1192	0.129457	0.105222	0.099705	0.108209	0.113522	0.114068	0.116447		614.699	0.0837874	0.0457126	0.0998308	0.0732201	0.153718	0.181937	0.154349	0.156689	0.188912	0.167779	0.191795	0.129		614.699	0.327673	0.21721	0.192781	0.230256	0.17067	0.130347	0.116241	0.108268	0.152246	0.164767	0.145688	0.148991
615.181	0.0587673	0.0711681	0.0843969	0.0594353	0.119048	0.129158	0.104998	0.099501	0.107931	0.113244	0.113947	0.116066		615.181	0.0839627	0.0457661	0.0996945	0.0734112	0.153317	0.181454	0.153899	0.15651	0.18839	0.16729	0.191173	0.128552		615.181	0.327801	0.217072	0.192839	0.229791	0.170283	0.129919	0.115919	0.108052	0.151793	0.164204	0.145172	0.148524
615.663	0.0590364	0.0710872	0.0842477	0.0596184	0.118926	0.128848	0.104803	0.0993317	0.107683	0.112973	0.113907	0.115682		615.663	0.0843483	0.0459507	0.0995954	0.0737871	0.152955	0.180958	0.15344	0.156379	0.187816	0.16678	0.19053	0.128121		615.663	0.327904	0.216991	0.192963	0.229366	0.169925	0.129499	0.115629	0.107858	0.151332	0.163617	0.144645	0.148056
616.145	0.0594556	0.0710985	0.0841883	0.0599058	0.118863	0.128551	0.104663	0.0992298	0.107491	0.112729	0.113967	0.115326		616.145	0.0849531	0.0462716	0.0995495	0.0743614	0.15266	0.180509	0.153012	0.156335	0.187245	0.166302	0.189926	0.127746		616.145	0.328073	0.217027	0.193196	0.229057	0.169641	0.12912	0.115379	0.107715	0.150899	0.163059	0.144157	0.147631
616.627	0.0600131	0.0712058	0.0842301	0.0602946	0.118868	0.128277	0.10458	0.0992147	0.107362	0.112513	0.114128	0.115012		616.627	0.0857636	0.0467207	0.0995581	0.0751306	0.152436	0.18014	0.152636	0.156394	0.186709	0.165886	0.189388	0.127441		616.627	0.328354	0.217203	0.193551	0.228897	0.16945	0.128796	0.11516	0.107637	0.15051	0.162565	0.143732	0.147267
617.109	0.0606836	0.0713886	0.0843563	0.0607636	0.11892	0.128016	0.104529	0.0992799	0.107275	0.11231	0.114358	0.114727		617.109	0.086736	0.047273	0.0996034	0.0760653	0.152252	0.179836	0.152299	0.15653	0.186206	0.165519	0.188899	0.127188		617.109	0.32871	0.217486	0.193995	0.228851	0.16933	0.128508	0.114941	0.107613	0.150151	0.162131	0.143359	0.146945
617.592	0.0614307	0.0716071	0.0845268	0.0612787	0.118976	0.127741	0.10447	0.0993959	0.107191	0.112092	0.114603	0.114441		617.592	0.0878021	0.047891	0.0996551	0.0771101	0.152051	0.179543	0.151968	0.156686	0.185705	0.165157	0.188401	0.126947		617.592	0.329031	0.217796	0.194459	0.228835	0.169221	0.12822	0.114684	0.107612	0.149789	0.161726	0.143	0.146612
618.074	0.0622139	0.0718167	0.0846941	0.0618011	0.118991	0.127423	0.104364	0.0995243	0.107073	0.111834	0.114808	0.114129		618.074	0.0888835	0.0485334	0.0996854	0.0781951	0.151784	0.179203	0.151604	0.156802	0.18517	0.164748	0.187835	0.126676		618.074	0.329186	0.218046	0.19486	0.228756	0.169065	0.127899	0.11436	0.107597	0.149392	0.16131	0.142616	0.146218
618.556	0.0629943	0.0719847	0.0848217	0.0622961	0.118942	0.127056	0.104196	0.0996345	0.106907	0.111536	0.114938	0.113781		618.556	0.0899091	0.0491622	0.0996816	0.0792509	0.151434	0.178782	0.151197	0.156842	0.18459	0.164265	0.187178	0.126355		618.556	0.329091	0.218181	0.195146	0.228558	0.168826	0.127537	0.113968	0.107549	0.148954	0.160861	0.14219	0.14574
619.038	0.0637373	0.0720982	0.084895	0.0627368	0.118833	0.126658	0.103981	0.0997147	0.106704	0.111218	0.114986	0.113415		619.038	0.0908249	0.0497475	0.0996491	0.0802196	0.151023	0.17829	0.150767	0.156805	0.183993	0.163721	0.186454	0.125997		619.038	0.328734	0.218194	0.195307	0.228247	0.168514	0.127159	0.113539	0.107465	0.148501	0.160391	0.141743	0.145202
619.52	0.064409	0.0721609	0.0849189	0.0631032	0.118693	0.126266	0.103754	0.0997663	0.106492	0.110915	0.114968	0.113066		619.52	0.0915944	0.0502645	0.0996025	0.0810579	0.150601	0.177777	0.150355	0.156719	0.183427	0.163165	0.185727	0.125632		619.52	0.328168	0.218122	0.19537	0.227877	0.168168	0.126809	0.113122	0.107363	0.148078	0.159935	0.141317	0.144654
620.002	0.0649735	0.0721832	0.0849064	0.0633772	0.118553	0.125914	0.103549	0.0997942	0.106297	0.110654	0.114903	0.112765		620.002	0.0921933	0.0506903	0.0995516	0.0817336	0.150216	0.177294	0.150001	0.156614	0.182935	0.162648	0.185063	0.125293		620.002	0.327468	0.21801	0.19537	0.227508	0.167837	0.126527	0.112759	0.107258	0.147724	0.159527	0.140952	0.144155
620.484	0.065394	0.0721713	0.0848662	0.0635424	0.11843	0.125616	0.103383	0.0997941	0.106125	0.110444	0.114802	0.112525		620.484	0.0926041	0.0510032	0.09949	0.0822227	0.149889	0.176874	0.149716	0.156502	0.182526	0.162203	0.184495	0.124993		620.484	0.326675	0.21788	0.195331	0.227174	0.167542	0.126326	0.112473	0.107152	0.147445	0.15918	0.140663	0.143735
620.966	0.0656389	0.0721213	0.0847943	0.0635865	0.118315	0.125358	0.103244	0.0997481	0.105959	0.110263	0.114657	0.11233		620.966	0.0928154	0.0511839	0.0993945	0.0825095	0.149605	0.176508	0.149477	0.156366	0.182169	0.161824	0.18401	0.124715		620.966	0.325782	0.217714	0.195244	0.226856	0.16727	0.126188	0.112252	0.107032	0.14721	0.158868	0.140425	0.143385
621.448	0.0656952	0.0720228	0.0846788	0.0635083	0.118179	0.125106	0.103099	0.0996329	0.105764	0.110073	0.114449	0.112145		621.448	0.0928296	0.0512254	0.0992364	0.0825928	0.149318	0.17616	0.149235	0.156171	0.181801	0.161472	0.183553	0.124427		621.448	0.324743	0.217469	0.195081	0.226501	0.166983	0.126065	0.112061	0.10687	0.146963	0.158543	0.14019	0.143065
621.931	0.0655801	0.0718697	0.0845097	0.0633262	0.117996	0.124826	0.102915	0.099435	0.10551	0.109837	0.114165	0.111935		621.931	0.0926735	0.0511399	0.0989994	0.0824967	0.148983	0.175785	0.148943	0.155891	0.181361	0.161102	0.183061	0.124096		621.931	0.323524	0.217112	0.194823	0.226054	0.166636	0.12591	0.111856	0.106649	0.14665	0.158157	0.139908	0.142727
622.413	0.0653475	0.0716699	0.0842922	0.063081	0.117758	0.124504	0.102677	0.0991652	0.105188	0.109539	0.113817	0.111684		622.413	0.0924062	0.0509661	0.0986941	0.0822779	0.148579	0.175366	0.148578	0.155533	0.180822	0.160685	0.182497	0.12371		622.413	0.322145	0.216648	0.194483	0.225502	0.166214	0.125693	0.111609	0.106372	0.146244	0.157689	0.139553	0.142341
622.895	0.0650848	0.0714513	0.0840535	0.0628339	0.117488	0.124152	0.102398	0.0988638	0.104821	0.109191	0.113446	0.111402		622.895	0.0921204	0.0507678	0.0983623	0.0820265	0.148122	0.174922	0.148154	0.155147	0.180202	0.160223	0.181871	0.123288		622.895	0.320698	0.21614	0.194122	0.224885	0.165743	0.125415	0.111315	0.106072	0.145763	0.157159	0.139134	0.141916
623.377	0.0648975	0.0712567	0.0838379	0.0626558	0.117231	0.123808	0.102115	0.0985922	0.104455	0.108825	0.113116	0.111124		623.377	0.0919312	0.050625	0.0980664	0.0818553	0.147659	0.174503	0.147713	0.154812	0.179559	0.159751	0.181229	0.122867		623.377	0.319325	0.215686	0.193836	0.224291	0.165277	0.125106	0.110996	0.105796	0.145255	0.156615	0.138693	0.141492
623.859	0.0648893	0.071133	0.0836953	0.0626125	0.117039	0.123508	0.101871	0.0984141	0.104142	0.108479	0.112897	0.110883		623.859	0.0919556	0.0506186	0.0978679	0.0818811	0.147244	0.174159	0.1473	0.154613	0.178956	0.15931	0.18063	0.122486		623.859	0.318163	0.215385	0.193722	0.223812	0.164881	0.124799	0.110683	0.105594	0.144781	0.156112	0.138276	0.141118
624.341	0.06514	0.0711163	0.0836638	0.0627512	0.116945	0.123274	0.1017	0.0983744	0.103918	0.108173	0.112838	0.1107		624.341	0.092289	0.0508145	0.0978072	0.0822009	0.146908	0.173917	0.14694	0.154603	0.178431	0.158925	0.180108	0.122164		624.341	0.317286	0.215295	0.193843	0.223506	0.164593	0.124517	0.110401	0.10549	0.144377	0.155679	0.137911	0.140823
624.823	0.0656892	0.0712219	0.0837579	0.0630893	0.116952	0.123096	0.101606	0.0984838	0.103787	0.107904	0.112952	0.110563		624.823	0.092982	0.0512474	0.0978897	0.0828693	0.14665	0.173757	0.146626	0.154785	0.17798	0.15859	0.179655	0.121889		624.823	0.316674	0.215406	0.194203	0.223369	0.164412	0.124256	0.110157	0.105477	0.144045	0.155312	0.137595	0.140599
625.305	0.0665288	0.0714413	0.0839642	0.063612	0.117033	0.12294	0.101571	0.0987186	0.103723	0.107651	0.113215	0.110439		625.305	0.0940279	0.0519138	0.0980882	0.0838866	0.146433	0.173623	0.146325	0.155113	0.17756	0.158268	0.179226	0.121628		625.305	0.316223	0.21565	0.194748	0.223336	0.164298	0.12399	0.109938	0.105518	0.143754	0.154973	0.1373	0.140406
625.788	0.0676093	0.0717503	0.0842495	0.0642791	0.117144	0.122764	0.101564	0.0990331	0.103689	0.107387	0.113579	0.110287		625.788	0.0953667	0.052774	0.0983581	0.0851998	0.146214	0.173451	0.146002	0.155515	0.177118	0.157919	0.178761	0.121347		625.788	0.315798	0.215932	0.195387	0.223326	0.164201	0.123694	0.109725	0.105562	0.143461	0.154619	0.136991	0.140193
626.27	0.0688532	0.0721188	0.0845734	0.0650364	0.11725	0.12254	0.101558	0.0993787	0.10365	0.107103	0.11399	0.110081		626.27	0.0969001	0.0537631	0.0986557	0.0867168	0.145962	0.173205	0.145645	0.155922	0.176624	0.157522	0.178225	0.121033		626.27	0.31529	0.216177	0.196034	0.223275	0.164084	0.12336	0.109505	0.105571	0.143137	0.154229	0.136652	0.139923
626.752	0.0701742	0.0725212	0.0849012	0.0658293	0.117335	0.122271	0.101543	0.0997195	0.103594	0.106808	0.114404	0.109821		626.752	0.0985155	0.0548073	0.0989528	0.0883283	0.14568	0.172888	0.145276	0.156293	0.176086	0.157087	0.177624	0.120702		626.752	0.314658	0.216357	0.196628	0.223169	0.163945	0.123005	0.109276	0.105533	0.142787	0.153816	0.136296	0.139599
627.234	0.0714907	0.0729398	0.085209	0.0666116	0.117405	0.121976	0.101525	0.100037	0.103526	0.10653	0.114797	0.109531		627.234	0.100108	0.0558374	0.0992377	0.089928	0.145392	0.172547	0.144935	0.156614	0.175544	0.156651	0.177001	0.120389		627.234	0.313924	0.216488	0.197141	0.223037	0.16381	0.122666	0.109054	0.105458	0.14244	0.153421	0.135959	0.139254
627.716	0.0727333	0.07336	0.0854821	0.0673487	0.117475	0.121688	0.101513	0.100322	0.103462	0.106296	0.115153	0.109245		627.716	0.101593	0.0567978	0.0995049	0.0914248	0.14513	0.172235	0.144663	0.156889	0.175044	0.156256	0.176405	0.120128		627.716	0.313133	0.216601	0.197566	0.222919	0.163708	0.12238	0.108855	0.105371	0.142133	0.153087	0.135674	0.138933
628.198	0.0738456	0.0737648	0.0857083	0.0680144	0.11755	0.121422	0.101507	0.100563	0.103408	0.106114	0.115457	0.108986		628.198	0.102906	0.0576481	0.0997422	0.0927468	0.144907	0.171989	0.144468	0.157115	0.174609	0.155924	0.17587	0.119933		628.198	0.312309	0.216711	0.197895	0.222832	0.163647	0.12216	0.108687	0.105287	0.141884	0.152835	0.13545	0.138668
628.68	0.0747842	0.0741309	0.0858757	0.0685896	0.117616	0.121173	0.101493	0.100743	0.103356	0.105972	0.115686	0.108754		628.68	0.104007	0.0583619	0.0999252	0.0938428	0.144708	0.171809	0.144325	0.157274	0.174223	0.155642	0.175386	0.119783		628.68	0.31143	0.216793	0.198104	0.22275	0.163598	0.12199	0.108542	0.105208	0.141683	0.152644	0.135266	0.13846
629.162	0.0755206	0.0744325	0.085973	0.0690604	0.117648	0.120921	0.101447	0.100837	0.103284	0.105838	0.115813	0.108531		629.162	0.104871	0.0589262	0.100023	0.094683	0.144497	0.171658	0.144182	0.157335	0.173844	0.155373	0.174916	0.119636		629.162	0.310436	0.216794	0.198162	0.222613	0.163508	0.121832	0.108404	0.105118	0.141494	0.152467	0.135072	0.138282
629.644	0.076046	0.0746481	0.0859953	0.0694196	0.117614	0.12064	0.101347	0.100824	0.103165	0.105682	0.115819	0.108292		629.644	0.105497	0.0593415	0.100009	0.0952632	0.144238	0.171494	0.143987	0.15727	0.173423	0.155069	0.174412	0.119447		629.644	0.309271	0.216657	0.198049	0.222356	0.163322	0.121642	0.108255	0.104999	0.141275	0.152252	0.134819	0.138093
630.127	0.0763754	0.0747716	0.0859508	0.0696702	0.117501	0.120319	0.101189	0.100704	0.102991	0.105492	0.115705	0.108022		630.127	0.105907	0.0596228	0.0998823	0.0956081	0.143917	0.171284	0.143714	0.157078	0.172934	0.154703	0.173847	0.119193		630.127	0.307924	0.216358	0.197777	0.22195	0.163015	0.121398	0.108086	0.10484	0.141002	0.151968	0.13448	0.137866
630.609	0.076548	0.0748147	0.0858605	0.0698258	0.11732	0.119971	0.100992	0.1005	0.102773	0.10528	0.115497	0.107723		630.609	0.106145	0.0597982	0.0996693	0.0957698	0.143553	0.171031	0.143377	0.156791	0.17239	0.154275	0.17323	0.118877		630.609	0.306444	0.215926	0.197397	0.221421	0.162605	0.121107	0.107905	0.10465	0.140678	0.15162	0.134067	0.137596
631.091	0.0766207	0.0748047	0.0857531	0.0699095	0.117104	0.119624	0.10079	0.100259	0.10254	0.105076	0.115239	0.107415		631.091	0.106271	0.0599049	0.09942	0.0958203	0.143187	0.170763	0.143021	0.156463	0.171831	0.153817	0.172601	0.118531		631.091	0.304929	0.215426	0.196984	0.220838	0.162146	0.120805	0.107726	0.104452	0.140331	0.151248	0.13362	0.137307
631.573	0.0766571	0.0747739	0.0856534	0.0699495	0.116894	0.119307	0.100616	0.100029	0.102326	0.10491	0.114984	0.107122		631.573	0.106353	0.0599829	0.0991897	0.0958371	0.142867	0.170515	0.142696	0.156152	0.171307	0.153368	0.172008	0.118191		631.573	0.303475	0.214939	0.196613	0.220283	0.16171	0.120533	0.107559	0.10427	0.139995	0.150897	0.133192	0.137026
632.055	0.0767151	0.0747483	0.085574	0.0699745	0.116716	0.119034	0.100488	0.0998517	0.102152	0.104796	0.114768	0.10686		632.055	0.106451	0.0600683	0.0990194	0.0958884	0.142616	0.170307	0.142429	0.155892	0.170843	0.152956	0.171479	0.117882		632.055	0.302135	0.214515	0.196326	0.21981	0.161345	0.120315	0.1074	0.104119	0.13969	0.150594	0.132819	0.136772
632.537	0.0768371	0.0747406	0.0855117	0.0700097	0.116578	0.118792	0.100397	0.0997442	0.102016	0.104718	0.114606	0.106624		632.537	0.106608	0.0601869	0.0989225	0.096021	0.142426	0.170129	0.14221	0.155684	0.17043	0.152585	0.171009	0.117602		632.537	0.300896	0.214159	0.196118	0.219421	0.161065	0.120147	0.107229	0.10399	0.139408	0.150331	0.132507	0.136536
633.019	0.0770442	0.0747489	0.0854512	0.0700736	0.116462	0.118551	0.100312	0.0996993	0.101896	0.104636	0.11449	0.106395		633.019	0.106845	0.0603523	0.0988831	0.0962529	0.14226	0.169944	0.141998	0.155499	0.170031	0.152233	0.170561	0.117329		633.019	0.299686	0.213833	0.195946	0.219072	0.160842	0.119995	0.107016	0.10386	0.139118	0.150072	0.132235	0.13629
633.501	0.0773347	0.0747627	0.0853764	0.0701767	0.116341	0.118277	0.1002	0.0996928	0.101761	0.104509	0.114397	0.106151		633.501	0.107156	0.0605646	0.0988672	0.0965749	0.142072	0.169715	0.141744	0.155294	0.1696	0.151877	0.170093	0.117036		633.501	0.298424	0.21348	0.195753	0.218698	0.160632	0.119812	0.106741	0.103703	0.138784	0.149772	0.13197	0.136
633.984	0.0776847	0.0747702	0.0852789	0.070319	0.116192	0.117952	0.100037	0.0996959	0.101588	0.104308	0.114306	0.105882		633.984	0.10751	0.060812	0.0988389	0.096952	0.141835	0.169424	0.14142	0.155043	0.169116	0.151505	0.169584	0.116711		633.984	0.297052	0.213059	0.19549	0.218253	0.160393	0.119567	0.106407	0.103501	0.138392	0.149406	0.131692	0.13565
634.466	0.0780494	0.0747627	0.0851623	0.0704867	0.116008	0.117587	0.0998255	0.0996835	0.101374	0.104035	0.114197	0.105598		634.466	0.107854	0.0610706	0.0987727	0.0973286	0.141551	0.169086	0.141039	0.154737	0.168593	0.151131	0.169053	0.11637		634.466	0.295568	0.212562	0.195135	0.21773	0.160111	0.119253	0.106045	0.103259	0.137953	0.148987	0.131404	0.135255
634.948	0.0783627	0.0747325	0.0850361	0.0706492	0.115791	0.117213	0.099588	0.099636	0.101132	0.103718	0.114059	0.105324		634.948	0.108113	0.0613042	0.0986581	0.0976312	0.141249	0.168743	0.140646	0.154389	0.168074	0.150787	0.168547	0.116044		634.948	0.294007	0.212009	0.194686	0.217161	0.1598	0.118897	0.105706	0.102993	0.137506	0.148558	0.131131	0.134857
635.43	0.0785412	0.0746677	0.0849055	0.0707585	0.11555	0.116869	0.0993531	0.0995343	0.100885	0.103397	0.113877	0.10509		635.43	0.108194	0.0614637	0.0984924	0.0977724	0.140967	0.168438	0.140295	0.154011	0.16761	0.150506	0.168124	0.115769		635.43	0.292407	0.211426	0.19414	0.216582	0.159482	0.118541	0.105438	0.102727	0.137098	0.148176	0.1309	0.134505
635.912	0.078492	0.0745457	0.0847602	0.0707541	0.115282	0.116579	0.0991375	0.0993538	0.100645	0.103106	0.113627	0.10491		635.912	0.107999	0.0614901	0.0982718	0.0976568	0.14073	0.168188	0.140027	0.153596	0.167225	0.150301	0.167814	0.115565		635.912	0.290763	0.21081	0.193474	0.21601	0.159171	0.118226	0.105267	0.10247	0.136758	0.147878	0.130722	0.13423
636.394	0.0781252	0.0743334	0.0845716	0.0705722	0.114968	0.116339	0.0989347	0.0990618	0.100407	0.102857	0.113272	0.104776		636.394	0.107432	0.0613195	0.0979836	0.0971912	0.140533	0.167978	0.139843	0.153107	0.166908	0.150151	0.167606	0.115421		636.394	0.289024	0.210121	0.192639	0.215418	0.158856	0.117967	0.105186	0.102212	0.136485	0.147666	0.130579	0.134029
636.876	0.0773723	0.0739942	0.0843007	0.0701593	0.114577	0.116126	0.0987175	0.0986255	0.100146	0.102641	0.112772	0.104659		636.876	0.106423	0.0608953	0.0976091	0.0963017	0.140347	0.167764	0.139712	0.152492	0.166615	0.150014	0.167452	0.115307		636.876	0.287104	0.209299	0.191577	0.214748	0.15851	0.117759	0.10516	0.101926	0.136255	0.147508	0.130429	0.133874
637.358	0.0762021	0.0735009	0.0839107	0.0694856	0.114087	0.115907	0.0984525	0.0980241	0.0998347	0.102442	0.112102	0.104525		637.358	0.10494	0.0601783	0.0971322	0.094949	0.14014	0.167504	0.139587	0.151705	0.166294	0.149847	0.16729	0.115187		637.358	0.284938	0.208288	0.190251	0.213944	0.158102	0.11758	0.105144	0.101587	0.136034	0.14736	0.130232	0.13372
637.841	0.0746294	0.0728461	0.0833827	0.0685504	0.11349	0.115661	0.098117	0.0972601	0.0994531	0.102246	0.111262	0.104352		637.841	0.102999	0.0591577	0.0965498	0.0931399	0.139892	0.167179	0.139434	0.150735	0.165913	0.149624	0.167072	0.11504		637.841	0.28252	0.207076	0.188674	0.212983	0.157621	0.117413	0.105099	0.101181	0.135801	0.147188	0.129965	0.13354
638.323	0.0727142	0.0720475	0.0827212	0.0673832	0.112805	0.115385	0.0977109	0.0963627	0.0990022	0.102053	0.110282	0.104138		638.323	0.100666	0.0578549	0.095878	0.09093	0.139611	0.166811	0.139246	0.149611	0.165477	0.14935	0.166787	0.114867		638.323	0.279926	0.205709	0.186914	0.211898	0.157088	0.11725	0.10501	0.100716	0.135556	0.146984	0.12964	0.13333
638.805	0.0705506	0.0711444	0.0819539	0.0660359	0.11207	0.115096	0.0972563	0.0953819	0.0985028	0.101874	0.109215	0.103901		638.805	0.0980448	0.0563226	0.095148	0.0884159	0.139327	0.16645	0.139041	0.148397	0.165018	0.149055	0.166452	0.114689		638.805	0.277291	0.204276	0.185081	0.210765	0.156541	0.117097	0.104881	0.100219	0.135318	0.146767	0.129295	0.133109
639.287	0.068251	0.0701868	0.0811205	0.0645744	0.111325	0.114812	0.0967872	0.0943737	0.0979863	0.101722	0.108124	0.103666		639.287	0.0952627	0.0546366	0.0943963	0.0857211	0.139071	0.166147	0.138843	0.147171	0.16458	0.148771	0.1661	0.114527		639.287	0.274761	0.202882	0.183292	0.209674	0.156024	0.116966	0.104728	0.0997209	0.135106	0.146562	0.128974	0.132908
639.769	0.0659288	0.0692233	0.0802621	0.063067	0.1106	0.114544	0.0963342	0.0933851	0.0974808	0.101595	0.10706	0.103454		639.769	0.0924532	0.0528845	0.0936526	0.0829775	0.13886	0.165932	0.138667	0.145999	0.164189	0.148513	0.165753	0.11439		639.769	0.272442	0.201604	0.181638	0.208691	0.15556	0.116857	0.104563	0.0992449	0.134925	0.146381	0.128707	0.132742
640.251	0.0636838	0.0682906	0.0794125	0.0615789	0.109905	0.114282	0.095914	0.0924445	0.0970022	0.101477	0.106054	0.103266		640.251	0.0897382	0.051153	0.0929332	0.0803074	0.138685	0.165793	0.138497	0.144917	0.163844	0.148271	0.165405	0.114263		640.251	0.270374	0.200474	0.180164	0.207835	0.155139	0.116757	0.104388	0.098795	0.134756	0.14621	0.128491	0.132604
640.733	0.0615939	0.0674117	0.0785966	0.0601657	0.10923	0.114005	0.0955273	0.0915625	0.0965524	0.101338	0.105121	0.103093		640.733	0.0872158	0.0495159	0.0922414	0.0778099	0.138513	0.165687	0.1383	0.143934	0.163515	0.148013	0.165034	0.11412		640.733	0.268534	0.199481	0.178869	0.207079	0.154731	0.116638	0.104194	0.0983614	0.134564	0.146016	0.1283	0.132465
641.215	0.0597123	0.0665977	0.0778328	0.0588727	0.108565	0.11369	0.0951666	0.0907394	0.0961261	0.101151	0.104263	0.102918		641.215	0.0849538	0.0480259	0.0915763	0.0755546	0.138312	0.16556	0.138041	0.143043	0.163172	0.147706	0.164612	0.113935		641.215	0.266871	0.198594	0.177731	0.206381	0.154303	0.116476	0.103971	0.097931	0.134319	0.145767	0.128094	0.132293
641.697	0.0580702	0.0658561	0.0771401	0.0577338	0.107912	0.113334	0.0948271	0.0899786	0.0957218	0.100907	0.103485	0.102732		641.697	0.0829902	0.0467138	0.0909422	0.073582	0.138066	0.16538	0.137703	0.14224	0.162801	0.14734	0.164134	0.113701		641.697	0.26535	0.197794	0.176732	0.20571	0.153844	0.116261	0.103719	0.0975013	0.134014	0.145448	0.12785	0.132071
642.179	0.0566832	0.0651951	0.0765378	0.0567715	0.107291	0.112954	0.0945133	0.0892928	0.0953465	0.100623	0.102799	0.102542		642.179	0.081338	0.0455909	0.0903534	0.0719093	0.137785	0.165147	0.137304	0.141536	0.162416	0.146932	0.163623	0.113437		642.179	0.263974	0.197089	0.175877	0.205074	0.153375	0.116005	0.103455	0.0970865	0.133671	0.145078	0.127569	0.131808
642.662	0.0555551	0.0646261	0.0760456	0.0559968	0.10674	0.112584	0.0942386	0.0887047	0.0950167	0.100334	0.102222	0.102362		642.662	0.0799931	0.0446568	0.0898323	0.0705389	0.137505	0.164892	0.13689	0.140953	0.162052	0.146524	0.163127	0.113176		642.662	0.262781	0.196514	0.175187	0.20451	0.152945	0.115739	0.103204	0.0967144	0.133333	0.144702	0.127278	0.131538
643.144	0.0546808	0.0641597	0.0756738	0.0554078	0.106297	0.112261	0.0940155	0.0882381	0.0947477	0.100079	0.101769	0.102212		643.144	0.0789396	0.043904	0.0893994	0.0694631	0.137261	0.164655	0.136514	0.140513	0.161746	0.146159	0.162693	0.112951		643.144	0.261815	0.196103	0.174689	0.204066	0.152601	0.115498	0.10299	0.0964123	0.133044	0.144365	0.127012	0.131298
643.626	0.054045	0.0638003	0.0754204	0.0549904	0.105983	0.112003	0.0938476	0.0879078	0.0945453	0.0998807	0.10144	0.102097		643.626	0.0781537	0.0433236	0.0890635	0.0686665	0.137074	0.164461	0.136211	0.140218	0.16151	0.145864	0.162346	0.112776		643.626	0.261087	0.195867	0.174384	0.203766	0.152373	0.115305	0.102827	0.0961941	0.132827	0.144095	0.126796	0.131111
644.108	0.0536211	0.0635423	0.0752668	0.054719	0.105795	0.111807	0.0937231	0.0877112	0.0944001	0.0997413	0.101218	0.102008		644.108	0.0776048	0.0429038	0.0888162	0.0681247	0.13694	0.164303	0.135988	0.140044	0.161326	0.145635	0.162073	0.112635		644.108	0.260557	0.195773	0.174242	0.203596	0.15225	0.115163	0.102704	0.0960517	0.132676	0.143889	0.126632	0.130972
644.59	0.0533715	0.0633709	0.0751839	0.0545614	0.105705	0.111648	0.0936202	0.0876291	0.0942904	0.0996406	0.10107	0.101924		644.59	0.0772581	0.0426303	0.088636	0.0678057	0.136834	0.164152	0.135821	0.139946	0.161154	0.145448	0.161833	0.112497		644.59	0.260148	0.195757	0.174206	0.203502	0.152193	0.115054	0.1026	0.0959592	0.132558	0.143715	0.126502	0.130852
645.072	0.0532539	0.0632664	0.075142	0.0544855	0.105673	0.1115	0.0935176	0.0876339	0.0941932	0.0995529	0.100965	0.101823		645.072	0.0770781	0.042484	0.0884982	0.0676717	0.136726	0.163973	0.135672	0.13988	0.160952	0.14527	0.161578	0.112329		645.072	0.259775	0.195749	0.174213	0.203423	0.152152	0.114956	0.102496	0.0958867	0.132438	0.143541	0.12638	0.130713
645.554	0.0532292	0.0632124	0.0751223	0.054466	0.105664	0.111348	0.0934072	0.0877016	0.0940972	0.0994615	0.100884	0.1017		645.554	0.0770344	0.0424434	0.0883877	0.0676858	0.136602	0.16375	0.135515	0.139819	0.160705	0.145088	0.161281	0.11212		645.554	0.259393	0.19571	0.174228	0.203315	0.152092	0.114854	0.102384	0.0958153	0.132295	0.143347	0.12625	0.130532
646.036	0.0532688	0.0631997	0.0751199	0.0544885	0.105664	0.111202	0.0932993	0.0878181	0.0940068	0.0993678	0.10083	0.101569		646.036	0.0771047	0.0424859	0.0883048	0.0678175	0.136472	0.163496	0.135343	0.139764	0.16043	0.144908	0.160947	0.111883		646.036	0.259009	0.195644	0.174256	0.203176	0.152009	0.114752	0.102277	0.0957462	0.132137	0.143148	0.126118	0.130314
646.519	0.0533597	0.0632266	0.0751424	0.0545488	0.105678	0.111086	0.0932176	0.087981	0.0939414	0.0992882	0.100818	0.101455		646.519	0.0772758	0.0425916	0.0882625	0.0680464	0.136361	0.16325	0.135174	0.13974	0.160172	0.144756	0.160611	0.111653		646.519	0.258677	0.195595	0.174334	0.203035	0.151927	0.114667	0.102197	0.0956976	0.131991	0.142979	0.126005	0.130085
647.001	0.0535	0.0632937	0.0751998	0.0546483	0.105721	0.111026	0.0931852	0.0881903	0.093921	0.0992403	0.100868	0.101386		647.001	0.0775387	0.0427443	0.088275	0.0683589	0.136291	0.163049	0.135027	0.139772	0.159977	0.144656	0.16031	0.111465		647.001	0.258458	0.195616	0.174509	0.202933	0.151877	0.114613	0.102167	0.0956905	0.131886	0.142878	0.12593	0.129879
647.483	0.0536957	0.0633985	0.0752951	0.0547891	0.105806	0.111033	0.0932122	0.0884407	0.0939553	0.09923	0.100988	0.101373		647.483	0.0778847	0.0429324	0.088346	0.0687442	0.136264	0.162911	0.134909	0.13987	0.159865	0.14461	0.160068	0.111337		647.483	0.258377	0.195738	0.174805	0.20289	0.151875	0.114596	0.102189	0.0957345	0.131834	0.142859	0.125898	0.129716
647.965	0.05395	0.063532	0.0754198	0.0549685	0.105932	0.111094	0.0932868	0.0887156	0.0940345	0.0992424	0.101165	0.101408		647.965	0.0782996	0.0431481	0.0884621	0.0691881	0.136254	0.162822	0.134806	0.140014	0.15982	0.144592	0.159874	0.111254		647.965	0.258403	0.195946	0.17521	0.202886	0.151912	0.114596	0.102242	0.0958176	0.131815	0.142901	0.125889	0.129591
648.447	0.0542611	0.0636811	0.0755567	0.0551794	0.106082	0.111172	0.093381	0.0889915	0.0941333	0.0992486	0.101369	0.101464		648.447	0.0787652	0.0433874	0.0885961	0.0696722	0.136218	0.162741	0.134679	0.140167	0.159795	0.144556	0.159694	0.111183		648.447	0.25846	0.19619	0.175674	0.202872	0.151953	0.114582	0.102286	0.0959099	0.131793	0.142952	0.125863	0.129474
648.929	0.0546208	0.0638343	0.0756892	0.0554124	0.106238	0.111231	0.093463	0.0892483	0.0942217	0.0992201	0.101568	0.101514		648.929	0.0792644	0.0436489	0.0887193	0.0701771	0.136117	0.162627	0.134495	0.14029	0.159738	0.144461	0.159488	0.111084		648.929	0.258465	0.196409	0.176133	0.202793	0.151962	0.11452	0.102283	0.0959776	0.131727	0.142954	0.125783	0.129335
649.411	0.0550197	0.0639886	0.0758105	0.0556619	0.106384	0.111248	0.0935134	0.0894809	0.0942809	0.0991467	0.101745	0.101542		649.411	0.0797883	0.0439351	0.0888161	0.07069	0.135939	0.162459	0.134239	0.140369	0.159618	0.14429	0.159238	0.110938		649.411	0.258375	0.196571	0.176544	0.202625	0.151922	0.1144	0.102211	0.0960007	0.131603	0.142872	0.125634	0.129156
649.893	0.0554508	0.0641518	0.0759272	0.055928	0.106522	0.111227	0.0935338	0.0897045	0.0943097	0.099043	0.101908	0.101553		649.893	0.0803403	0.0442511	0.0888914	0.0712097	0.135711	0.16225	0.133926	0.140423	0.159438	0.144062	0.158957	0.110751		649.893	0.258211	0.196688	0.176904	0.202392	0.151847	0.114233	0.102077	0.0959824	0.131434	0.142709	0.125434	0.128949
650.375	0.0559132	0.0643372	0.0760541	0.0562165	0.106663	0.111191	0.0935417	0.0899466	0.0943225	0.098942	0.102081	0.101568		650.375	0.0809335	0.0446018	0.0889662	0.0717479	0.135483	0.162035	0.133598	0.140495	0.159224	0.143817	0.158679	0.110549		650.375	0.258043	0.19681	0.177242	0.20215	0.151773	0.114053	0.101911	0.0959466	0.131257	0.142503	0.125223	0.128748
650.858	0.0564096	0.064556	0.0762038	0.0565349	0.106817	0.111168	0.093559	0.0902348	0.0943377	0.0988777	0.102294	0.101606		650.858	0.0815826	0.0449893	0.0890646	0.0723238	0.135307	0.161848	0.133301	0.14063	0.159009	0.143595	0.158439	0.110363		650.858	0.257949	0.196999	0.177601	0.201963	0.151738	0.113893	0.101746	0.0959231	0.131113	0.142301	0.125043	0.128591
651.34	0.0569431	0.0648074	0.0763777	0.0568864	0.106985	0.111171	0.0935959	0.0905812	0.0943637	0.0988662	0.102565	0.101671		651.34	0.0822941	0.0454095	0.0891984	0.0729554	0.13521	0.161698	0.133061	0.140847	0.158802	0.143409	0.158249	0.110205		651.34	0.257967	0.197285	0.178006	0.201865	0.151755	0.11377	0.101606	0.095932	0.131016	0.142139	0.124916	0.128497
651.822	0.057513	0.0650784	0.0765625	0.0572688	0.107155	0.111188	0.0936453	0.0909765	0.0943931	0.098896	0.102888	0.101747		651.822	0.0830599	0.0458523	0.0893599	0.0736525	0.135181	0.161562	0.132876	0.14113	0.15858	0.143243	0.158085	0.110065		651.822	0.258073	0.197654	0.178449	0.20184	0.151807	0.113673	0.101491	0.0959719	0.13095	0.142019	0.124834	0.128453
652.304	0.0581147	0.0653483	0.0767372	0.057673	0.107304	0.111192	0.093687	0.091395	0.0944063	0.0989339	0.103241	0.101801		652.304	0.08386	0.0463044	0.0895249	0.0744142	0.135184	0.161395	0.132718	0.141435	0.158304	0.143057	0.1579	0.109914		652.304	0.258193	0.198053	0.178894	0.201836	0.151848	0.113577	0.101383	0.0960233	0.130874	0.141919	0.124765	0.128425
652.786	0.0587422	0.0655995	0.0768851	0.0580883	0.107417	0.111152	0.0937016	0.091809	0.0943836	0.0989418	0.103592	0.101805		652.786	0.0846694	0.046754	0.0896651	0.0752319	0.135171	0.161155	0.132555	0.141715	0.157937	0.142815	0.157649	0.109721		652.786	0.25824	0.198418	0.179298	0.201794	0.151838	0.113448	0.10126	0.0960615	0.130743	0.141806	0.124672	0.128368
653.268	0.0593918	0.065828	0.0770049	0.0585067	0.107497	0.111055	0.0936836	0.0922042	0.0943188	0.0988964	0.103922	0.101745		653.268	0.0854709	0.0471972	0.0897643	0.0760951	0.135112	0.160832	0.132369	0.141943	0.157477	0.142508	0.157315	0.109477		653.268	0.258167	0.19871	0.179641	0.201681	0.151759	0.113274	0.101111	0.0960722	0.130537	0.141666	0.124539	0.128258
653.75	0.0600654	0.0660472	0.0771139	0.0589256	0.107566	0.110914	0.093649	0.0925877	0.0942253	0.0988005	0.104231	0.101636		653.75	0.0862618	0.0476397	0.089826	0.0769965	0.135006	0.160455	0.132168	0.14213	0.156961	0.142161	0.156919	0.1092		653.75	0.257991	0.198933	0.17994	0.20151	0.151629	0.113066	0.100947	0.0960607	0.130266	0.14151	0.124379	0.128098
654.232	0.0607682	0.0662816	0.0772402	0.0593467	0.107662	0.110761	0.093628	0.0929843	0.0941319	0.0986796	0.104536	0.101511		654.232	0.0870537	0.0480944	0.0898717	0.0779316	0.134876	0.160079	0.131978	0.142312	0.156455	0.141823	0.156515	0.108927		654.232	0.257779	0.199131	0.180242	0.201335	0.151492	0.11286	0.100794	0.0960496	0.129971	0.141373	0.124224	0.12792
654.715	0.0615041	0.0665544	0.0774091	0.0597729	0.107812	0.110633	0.09365	0.0934221	0.094069	0.0985672	0.104857	0.101409		654.715	0.0878635	0.0485761	0.0899281	0.0788944	0.13475	0.159761	0.13183	0.142536	0.156024	0.141542	0.156157	0.108698		654.715	0.257615	0.199357	0.180599	0.201217	0.151394	0.112694	0.10068	0.0960655	0.129702	0.141293	0.124115	0.127761
655.197	0.0622697	0.0668746	0.0776297	0.0602025	0.108026	0.11055	0.0937284	0.0939167	0.0940541	0.0984859	0.105206	0.101351		655.197	0.0887005	0.0490929	0.0900122	0.0798712	0.134643	0.159525	0.131733	0.142826	0.155702	0.141336	0.155874	0.108531		655.197	0.257549	0.199636	0.181039	0.20119	0.151356	0.112593	0.100619	0.0961231	0.129491	0.141288	0.124067	0.127648
655.679	0.0630517	0.0672307	0.0778896	0.060629	0.108282	0.110508	0.0938508	0.094461	0.0940845	0.098436	0.105574	0.101337		655.679	0.0895581	0.0496416	0.0901225	0.0808376	0.134543	0.159358	0.131672	0.143172	0.155481	0.141184	0.155659	0.10842		655.679	0.257571	0.199953	0.181544	0.201242	0.151361	0.112557	0.100603	0.0962161	0.129343	0.14134	0.124067	0.127576
656.161	0.0638284	0.0675946	0.0781595	0.0610419	0.108542	0.110481	0.0939863	0.095028	0.0941403	0.0983973	0.105936	0.101344		656.161	0.0904121	0.050207	0.0902401	0.0817626	0.134424	0.159211	0.131609	0.143533	0.155316	0.141038	0.155473	0.108333		656.161	0.257619	0.20025	0.182063	0.201316	0.151361	0.112561	0.100607	0.0963191	0.129234	0.141405	0.124079	0.127517
656.643	0.0645784	0.0679341	0.0784089	0.0614323	0.108766	0.110438	0.0941	0.0955821	0.0941975	0.098343	0.106267	0.101342		656.643	0.091229	0.0507667	0.0903406	0.0826185	0.13426	0.159035	0.131506	0.143863	0.15515	0.140846	0.15527	0.108234		656.643	0.257616	0.200468	0.182531	0.201346	0.151309	0.112571	0.1006	0.0964012	0.129136	0.141432	0.124058	0.127436
657.125	0.0652859	0.0682272	0.0786189	0.0617963	0.108932	0.110361	0.0941695	0.0960941	0.0942417	0.0982563	0.106552	0.101313		657.125	0.091978	0.0512976	0.0904076	0.0833893	0.134048	0.158801	0.131347	0.144127	0.154947	0.140579	0.155024	0.1081		657.125	0.257512	0.20057	0.182902	0.201289	0.151181	0.112562	0.100564	0.0964423	0.129026	0.141392	0.123983	0.127308
657.607	0.0659454	0.0684694	0.07879	0.0621354	0.109042	0.110252	0.0941959	0.09655	0.0942748	0.0981414	0.106797	0.101259		657.607	0.0926407	0.0517832	0.0904413	0.0840763	0.133812	0.158524	0.131144	0.144325	0.154706	0.140252	0.154742	0.107932		657.607	0.25731	0.200567	0.183168	0.201148	0.15099	0.112531	0.100504	0.0964423	0.128906	0.141288	0.12386	0.127137
658.089	0.0665587	0.0686726	0.0789371	0.0624528	0.109123	0.110134	0.0941988	0.0969491	0.0943118	0.0980201	0.107022	0.101199		658.089	0.0932134	0.0522144	0.0904561	0.0846927	0.133594	0.158244	0.130934	0.144479	0.154454	0.139904	0.154455	0.107748		658.089	0.257057	0.20051	0.183353	0.200963	0.150781	0.112491	0.10044	0.0964197	0.128795	0.141152	0.123722	0.126948
658.572	0.0671284	0.0688541	0.0790776	0.062748	0.109201	0.110028	0.0942023	0.0972937	0.0943669	0.0979205	0.107243	0.101157		658.572	0.0937022	0.0525889	0.0904703	0.0852539	0.133434	0.158008	0.130754	0.144621	0.15423	0.139585	0.154199	0.107569		658.572	0.256811	0.200456	0.183493	0.200794	0.150602	0.112463	0.100394	0.0963988	0.128714	0.141026	0.123609	0.126775
659.054	0.0676509	0.0690232	0.0792179	0.0630121	0.10929	0.109943	0.0942189	0.0975788	0.0944401	0.0978582	0.107466	0.101143		659.054	0.0941142	0.0529071	0.0904923	0.0857656	0.133345	0.157838	0.13062	0.144762	0.154051	0.139324	0.153986	0.107403		659.054	0.256599	0.20044	0.183611	0.200678	0.150478	0.112456	0.100376	0.0963952	0.128668	0.140934	0.123539	0.126635
659.536	0.0681135	0.0691738	0.0793468	0.0632277	0.109379	0.109862	0.0942401	0.0977873	0.0945102	0.0978264	0.107672	0.101149		659.536	0.0944501	0.0531676	0.0905127	0.0862177	0.133302	0.157719	0.130517	0.144886	0.153906	0.139114	0.153794	0.107236		659.536	0.256395	0.200451	0.183698	0.200611	0.150395	0.11246	0.100371	0.0964053	0.128638	0.140867	0.123501	0.12652
660.018	0.0685002	0.0692864	0.0794418	0.0633758	0.109442	0.109749	0.0942415	0.0978963	0.0945423	0.0977994	0.107829	0.101148		660.018	0.0947043	0.0533692	0.0905089	0.0865882	0.133262	0.157601	0.130404	0.144953	0.153753	0.138915	0.153579	0.10704		660.018	0.256136	0.200442	0.183722	0.200557	0.150307	0.112448	0.10035	0.0964106	0.128588	0.140789	0.123455	0.1264
660.5	0.0687982	0.0693373	0.0794804	0.0634439	0.109452	0.109569	0.0941958	0.0978892	0.0945026	0.0977453	0.107909	0.10111		660.5	0.094869	0.0535104	0.0904564	0.0868535	0.133177	0.157433	0.130236	0.144923	0.15355	0.138681	0.153297	0.10679		660.5	0.255755	0.200357	0.183647	0.200468	0.150163	0.112391	0.100281	0.0963884	0.128486	0.140654	0.123354	0.126241
660.982	0.069007	0.0693134	0.0794544	0.063432	0.1094	0.109305	0.0940903	0.0977669	0.0943765	0.0976442	0.107903	0.101016		660.982	0.0949421	0.0535932	0.0903438	0.0870003	0.133031	0.157186	0.12999	0.144775	0.153273	0.138383	0.152933	0.106484		660.982	0.255225	0.200167	0.18346	0.200319	0.14993	0.112276	0.100149	0.0963281	0.12832	0.140435	0.123169	0.126022
661.464	0.0691399	0.0692196	0.079375	0.0633548	0.109301	0.108969	0.0939358	0.0975501	0.0941767	0.0974988	0.10783	0.10087		661.464	0.0949312	0.0536252	0.0901813	0.0870339	0.13284	0.156873	0.129676	0.144526	0.152932	0.138025	0.152511	0.106143		661.464	0.25458	0.199886	0.183184	0.200123	0.149614	0.11211	0.0999652	0.0962379	0.128106	0.140135	0.122901	0.125754
661.946	0.0692188	0.0690787	0.0792685	0.0632361	0.109188	0.108598	0.0937622	0.0972725	0.0939387	0.0973328	0.107728	0.100692		661.946	0.0948546	0.0536179	0.0899973	0.0869763	0.132651	0.156538	0.129333	0.144216	0.152565	0.13764	0.152084	0.10581		661.946	0.2539	0.199565	0.182865	0.199924	0.149256	0.11192	0.099764	0.0961421	0.127881	0.139787	0.122583	0.12547
662.428	0.069266	0.0689233	0.0791633	0.0631011	0.109094	0.108238	0.093605	0.0969671	0.093706	0.0971785	0.107637	0.100509		662.428	0.0947338	0.053584	0.0898263	0.0868583	0.132508	0.156238	0.129007	0.143896	0.152218	0.137274	0.151707	0.105525		662.428	0.253272	0.199262	0.182556	0.199771	0.148905	0.111738	0.0995844	0.0960678	0.127678	0.139434	0.122258	0.125209
662.91	0.0692943	0.0687819	0.0790766	0.0629678	0.109037	0.107922	0.0934881	0.0966545	0.0935111	0.0970602	0.107581	0.100341		662.91	0.0945881	0.0535333	0.0896934	0.0867083	0.132436	0.156009	0.128735	0.143597	0.151921	0.136959	0.151406	0.10531		662.91	0.252745	0.199016	0.182289	0.199684	0.148597	0.111584	0.0994541	0.0960292	0.127515	0.139111	0.121959	0.124999
663.393	0.0693026	0.0686694	0.0790079	0.0628425	0.10901	0.107662	0.0934131	0.0963386	0.0933631	0.0969834	0.107555	0.100189		663.393	0.0944259	0.0534699	0.0896037	0.0865425	0.132418	0.155853	0.128522	0.143325	0.151674	0.136697	0.15117	0.105157		663.393	0.252308	0.198822	0.182062	0.199642	0.14834	0.111458	0.0993756	0.0960193	0.12738	0.138828	0.121696	0.124838
663.875	0.0692787	0.0685833	0.0789422	0.062721	0.108985	0.107448	0.0933609	0.0960106	0.0932473	0.0969346	0.107536	0.100044		663.875	0.094245	0.0533918	0.0895414	0.0863625	0.132409	0.155742	0.128354	0.143056	0.151458	0.136466	0.150955	0.105036		663.875	0.251899	0.198645	0.181845	0.199587	0.148107	0.11134	0.0993284	0.0960133	0.127243	0.138573	0.121454	0.1247
664.357	0.0692069	0.0685093	0.0788607	0.062593	0.10893	0.107255	0.0933043	0.09566	0.0931356	0.0968915	0.10749	0.0998894		664.357	0.094036	0.0532928	0.0894809	0.0861591	0.132357	0.155634	0.128204	0.142761	0.151245	0.136231	0.150707	0.104911		664.357	0.251436	0.198437	0.181604	0.199453	0.147865	0.111205	0.0992814	0.0959816	0.127075	0.138323	0.121207	0.124549
664.839	0.0690772	0.0684309	0.0787519	0.0624498	0.108825	0.107064	0.0932213	0.0952844	0.093003	0.0968357	0.107392	0.099716		664.839	0.0937897	0.0531675	0.0893991	0.0859212	0.132225	0.155495	0.128055	0.142417	0.151018	0.135967	0.150393	0.104756		664.839	0.250863	0.198168	0.181314	0.199196	0.147588	0.111038	0.0992092	0.0959041	0.126858	0.138061	0.120933	0.124357
665.321	0.0688915	0.0683391	0.0786166	0.0622893	0.108671	0.106865	0.0931066	0.0948939	0.0928381	0.0967621	0.10724	0.0995265		665.321	0.0935065	0.0530166	0.0892857	0.0856458	0.132008	0.155317	0.127908	0.142025	0.15078	0.13567	0.150009	0.104564		665.321	0.250168	0.19784	0.18098	0.198812	0.147273	0.110838	0.0991035	0.0957788	0.126597	0.137785	0.12063	0.124119
665.803	0.0686676	0.0682363	0.0784682	0.0621189	0.108486	0.106662	0.0929732	0.0945105	0.092649	0.0966786	0.107052	0.0993361		665.803	0.0932022	0.052851	0.0891479	0.0853441	0.13173	0.15511	0.127781	0.141606	0.15055	0.135355	0.149589	0.104346		665.803	0.249389	0.197478	0.180624	0.198338	0.146941	0.110626	0.0989765	0.0956233	0.126312	0.13751	0.120315	0.123853
666.285	0.0684393	0.068137	0.0783257	0.061955	0.1083	0.106464	0.0928477	0.0941623	0.0924601	0.0966022	0.106863	0.0991654		666.285	0.0929109	0.0526946	0.0890057	0.085045	0.131437	0.154894	0.127698	0.141196	0.150346	0.135055	0.149184	0.104115		666.285	0.248602	0.197123	0.180282	0.197839	0.146626	0.110438	0.0988551	0.0954688	0.126027	0.137251	0.120019	0.123593
666.768	0.0682521	0.0680612	0.0782083	0.0618188	0.108142	0.106274	0.0927592	0.0938734	0.0923027	0.0965494	0.106714	0.0990318		666.768	0.0926785	0.0525801	0.0888837	0.0847899	0.131177	0.154682	0.12767	0.140829	0.150168	0.134795	0.148849	0.103883		666.768	0.247886	0.196806	0.179981	0.197386	0.14636	0.110305	0.0987691	0.0953486	0.125751	0.137014	0.119772	0.123375
667.25	0.0681479	0.0680199	0.0781244	0.0617268	0.108024	0.106082	0.0927209	0.0936495	0.0921959	0.0965242	0.106628	0.0989344		667.25	0.0925401	0.0525346	0.0887938	0.0846155	0.130973	0.15446	0.127675	0.140517	0.14997	0.134574	0.148598	0.103639		667.25	0.247288	0.196527	0.179714	0.197013	0.146144	0.110237	0.0987287	0.0952777	0.125467	0.136777	0.11958	0.12321
667.732	0.0681364	0.0680014	0.0780644	0.0616753	0.107927	0.105862	0.092712	0.0934605	0.0921266	0.0965084	0.106588	0.0988457		667.732	0.0924861	0.0525542	0.08872	0.0845241	0.130794	0.15419	0.127642	0.140227	0.149674	0.134342	0.14838	0.103358		667.732	0.246771	0.196244	0.179433	0.196683	0.145929	0.110192	0.0987064	0.0952353	0.125133	0.136488	0.119399	0.12306
668.214	0.0681656	0.0679698	0.0780006	0.0616271	0.107808	0.105596	0.0926789	0.093241	0.0920424	0.0964659	0.106536	0.0987215		668.214	0.092438	0.0525853	0.0886199	0.0844589	0.130572	0.153839	0.12749	0.139896	0.149214	0.134036	0.148096	0.103024		668.214	0.246227	0.195902	0.179078	0.196303	0.145645	0.110094	0.098645	0.0951699	0.124716	0.136099	0.119161	0.122858
668.696	0.0681474	0.0678982	0.0779085	0.0615349	0.107636	0.105299	0.0925818	0.0929338	0.0918958	0.0963727	0.106418	0.0985394		668.696	0.0923005	0.0525574	0.0884658	0.084338	0.130269	0.153432	0.127201	0.139488	0.148624	0.133644	0.147691	0.102661		668.696	0.245575	0.195499	0.178653	0.195818	0.145272	0.109898	0.0985126	0.0950476	0.124244	0.135626	0.118836	0.122569
669.178	0.0680402	0.0677998	0.0777883	0.0613912	0.107437	0.105021	0.0924401	0.0925543	0.091699	0.096249	0.106247	0.0983279		669.178	0.0920603	0.0524546	0.0882856	0.084134	0.12993	0.153045	0.12685	0.139042	0.148026	0.133235	0.147222	0.102331		669.178	0.244856	0.195095	0.178236	0.195291	0.144873	0.109649	0.0983425	0.0948907	0.1238	0.135149	0.118473	0.122243
669.66	0.0678709	0.0677103	0.0776602	0.0612292	0.107262	0.10481	0.0923125	0.0921761	0.0915105	0.0961445	0.106083	0.0981403		669.66	0.0917854	0.0523171	0.0881385	0.0838825	0.12964	0.152756	0.126542	0.138637	0.147543	0.1329	0.146797	0.102086		669.66	0.244181	0.194764	0.177918	0.194841	0.144537	0.109433	0.0982	0.0947515	0.123457	0.134753	0.118151	0.12196
670.142	0.0676737	0.0676488	0.0775444	0.0610769	0.107146	0.104682	0.0922396	0.0918548	0.091372	0.0960966	0.105969	0.0980087		670.142	0.0915288	0.0521782	0.0880572	0.0836174	0.129448	0.15259	0.126339	0.13832	0.147227	0.13268	0.146485	0.101941		670.142	0.24362	0.194544	0.17773	0.194526	0.144313	0.109303	0.0981251	0.0946636	0.123242	0.134476	0.117913	0.121767
670.624	0.0674562	0.0676065	0.0774464	0.0609361	0.107084	0.104622	0.0922242	0.0915979	0.0912856	0.0961111	0.105903	0.0979299		670.624	0.0912917	0.0520385	0.088033	0.0833415	0.129348	0.152529	0.126248	0.138087	0.147061	0.132557	0.146284	0.101876		670.624	0.24316	0.194426	0.177647	0.194322	0.144189	0.109255	0.0981169	0.094626	0.123135	0.134307	0.117754	0.12166
671.106	0.0672081	0.0675603	0.0773572	0.0607946	0.107051	0.104595	0.0922434	0.0913805	0.0912284	0.0961698	0.10586	0.0978779		671.106	0.0910477	0.051882	0.088033	0.0830404	0.1293	0.152525	0.126235	0.137899	0.146987	0.132485	0.146152	0.101852		671.106	0.242742	0.194366	0.177611	0.194159	0.144124	0.109251	0.0981488	0.0946141	0.123087	0.134203	0.117641	0.121602
671.589	0.0669182	0.0674882	0.0772582	0.0606397	0.107013	0.104563	0.0922662	0.0911687	0.0911719	0.0962411	0.105806	0.0978194		671.589	0.0907708	0.0516954	0.0880195	0.0827017	0.129259	0.152519	0.126245	0.137711	0.146935	0.13241	0.14603	0.101825		671.589	0.242299	0.194305	0.177559	0.193966	0.144064	0.109247	0.0981854	0.0945965	0.123045	0.134109	0.117529	0.121548
672.071	0.0665842	0.0673766	0.0771316	0.0604664	0.106942	0.104491	0.0922661	0.0909352	0.0910933	0.0962929	0.105713	0.0977275		672.071	0.0904477	0.0514747	0.0879626	0.0823245	0.129185	0.152463	0.126223	0.137487	0.146842	0.132289	0.145868	0.101757		672.071	0.241786	0.194191	0.177442	0.193693	0.143963	0.109209	0.0981959	0.0945463	0.122958	0.133977	0.117382	0.121457
672.553	0.0662177	0.0672274	0.0769691	0.0602786	0.106833	0.104364	0.0922305	0.0906695	0.0909839	0.096303	0.105574	0.0975931		672.553	0.090081	0.0512278	0.0878483	0.0819218	0.129061	0.152335	0.126132	0.137212	0.146671	0.132104	0.145637	0.101632		672.553	0.241202	0.194	0.177249	0.193329	0.143801	0.109119	0.0981632	0.0944519	0.1228	0.133778	0.117184	0.121308
673.035	0.0658432	0.0670583	0.0767792	0.0600899	0.106701	0.10419	0.0921642	0.090382	0.09085	0.096266	0.105403	0.0974288		673.035	0.0896876	0.0509703	0.0876837	0.0815186	0.128897	0.152146	0.125966	0.1369	0.146422	0.131866	0.145344	0.101457		673.035	0.240596	0.193755	0.177009	0.192905	0.143588	0.108982	0.0980898	0.0943225	0.122576	0.133514	0.116939	0.121103
673.517	0.0654953	0.0668983	0.0765861	0.0599185	0.10658	0.104001	0.092088	0.0901001	0.0907124	0.0961941	0.105234	0.0972656		673.517	0.0892961	0.0507218	0.0874951	0.081147	0.128721	0.151935	0.125747	0.136587	0.146132	0.13161	0.145021	0.101263		673.517	0.24005	0.193514	0.176787	0.192481	0.143364	0.108825	0.0979951	0.0941859	0.122317	0.133213	0.116676	0.120865
673.999	0.06521	0.0667787	0.0764207	0.0597821	0.106509	0.103832	0.0920271	0.0898563	0.0905956	0.0961084	0.10511	0.0971387		673.999	0.0889402	0.0505017	0.0873175	0.0808392	0.128568	0.151753	0.125515	0.136316	0.14585	0.131376	0.144713	0.101084		673.999	0.239646	0.193354	0.176655	0.192118	0.143178	0.108677	0.0979052	0.0940771	0.122067	0.132918	0.11643	0.12063
674.481	0.0650201	0.0667215	0.0763084	0.059694	0.106512	0.103711	0.0919983	0.0896736	0.0905169	0.0960255	0.105061	0.0970705		674.481	0.0886549	0.0503267	0.0871812	0.0806235	0.128457	0.151632	0.125305	0.136119	0.145616	0.131183	0.144451	0.100942		674.481	0.239431	0.193329	0.176666	0.191849	0.143062	0.108562	0.0978379	0.0940224	0.121857	0.132662	0.116223	0.120421
674.963	0.0649523	0.0667346	0.0762613	0.0596621	0.10659	0.10364	0.0920021	0.0895586	0.0904802	0.0959489	0.105101	0.0970608		674.963	0.088475	0.0502123	0.0871018	0.0805251	0.128381	0.15157	0.125127	0.136004	0.145439	0.131023	0.144236	0.100835		674.963	0.239401	0.193454	0.17683	0.19167	0.143021	0.10848	0.0977927	0.0940294	0.121693	0.132452	0.116058	0.120242
675.446	0.0650288	0.066813	0.0762762	0.0596923	0.106721	0.103598	0.0920246	0.0895032	0.0904766	0.0958683	0.105226	0.0970881		675.446	0.088437	0.0501757	0.0870787	0.0805696	0.128311	0.151535	0.12497	0.135964	0.145298	0.130862	0.144043	0.100736		675.446	0.23951	0.193702	0.177126	0.191543	0.143031	0.108417	0.0977514	0.0940866	0.121555	0.132274	0.115915	0.120076
675.928	0.0652715	0.0669464	0.0763428	0.059793	0.106877	0.103556	0.0920476	0.0894947	0.0904923	0.0957695	0.105423	0.097121		675.928	0.08858	0.0502387	0.0871013	0.080788	0.128211	0.151486	0.124807	0.135985	0.145157	0.13066	0.143834	0.10061		675.928	0.239707	0.194031	0.177517	0.191431	0.143055	0.108352	0.0976875	0.0941722	0.121411	0.1321	0.115764	0.119898
676.41	0.065705	0.0671296	0.0764546	0.05998	0.107039	0.103488	0.0920629	0.0895306	0.0905196	0.0956463	0.105687	0.0971356		676.41	0.0889466	0.0504285	0.0871612	0.0812188	0.128059	0.151393	0.124622	0.136067	0.144992	0.130393	0.143584	0.100435		676.41	0.239964	0.194408	0.177982	0.191319	0.143067	0.10827	0.0975823	0.0942695	0.121237	0.131914	0.115587	0.119691
676.892	0.0663561	0.0673679	0.0766152	0.0602772	0.107209	0.103391	0.0920788	0.0896249	0.0905621	0.0955083	0.106026	0.0971244		676.892	0.089579	0.0507752	0.0872598	0.0819063	0.127861	0.151259	0.124415	0.136232	0.144799	0.130072	0.143293	0.100211		676.892	0.240304	0.194833	0.178532	0.191233	0.143065	0.108175	0.0974343	0.0943753	0.121033	0.131718	0.115381	0.119456
677.374	0.067253	0.0676783	0.0768409	0.0607146	0.107412	0.103283	0.0921195	0.0898086	0.0906344	0.0953787	0.106466	0.0970987		677.374	0.0905157	0.0513083	0.0874119	0.0828955	0.127649	0.151114	0.124208	0.136517	0.144601	0.129732	0.142988	0.0999644		677.374	0.24079	0.195342	0.179212	0.191229	0.143074	0.108083	0.0972615	0.0945036	0.120818	0.131533	0.115162	0.119216
677.856	0.0684225	0.0680826	0.0771528	0.0613233	0.107683	0.10319	0.0922124	0.0901169	0.090753	0.095283	0.107038	0.0970768		677.856	0.091787	0.0520527	0.0876387	0.0842254	0.127463	0.150998	0.124027	0.136963	0.144425	0.129423	0.142704	0.0997262		677.856	0.241495	0.195984	0.180077	0.191367	0.143129	0.108016	0.0970901	0.0946742	0.120618	0.131383	0.11495	0.119
678.338	0.069887	0.0685997	0.0775685	0.0621312	0.108051	0.103135	0.0923758	0.0905779	0.090928	0.0952353	0.107767	0.0970728		678.338	0.093415	0.0530275	0.0879601	0.0859246	0.127335	0.150935	0.123891	0.137595	0.144285	0.129176	0.142464	0.0995205		678.338	0.242463	0.196793	0.181169	0.191678	0.143252	0.107983	0.0969429	0.0949026	0.120451	0.131276	0.114756	0.118824
678.82	0.071661	0.0692385	0.0780945	0.0631574	0.108527	0.103122	0.0926084	0.0912003	0.0911553	0.0952315	0.10866	0.097086		678.82	0.095412	0.054244	0.0883871	0.0880058	0.127271	0.150922	0.123792	0.13841	0.144173	0.128996	0.142264	0.09935		678.82	0.243688	0.197769	0.182496	0.19215	0.143442	0.107979	0.0968277	0.0951893	0.120313	0.131196	0.114577	0.118685
679.303	0.0737486	0.0699952	0.0787235	0.0644099	0.109104	0.10314	0.0928919	0.0919723	0.0914198	0.09525	0.109705	0.0971016		679.303	0.0977809	0.0557056	0.0889192	0.0904642	0.127252	0.150927	0.123704	0.139379	0.144056	0.128858	0.142077	0.099196		679.303	0.245119	0.198871	0.184027	0.192733	0.143673	0.107979	0.0967369	0.0955193	0.12018	0.131106	0.114393	0.118559
679.785	0.0761416	0.0708584	0.0794406	0.0658851	0.109763	0.103168	0.093202	0.0928668	0.0917027	0.0952646	0.110877	0.0971011		679.785	0.100515	0.0574075	0.0895485	0.0932773	0.127248	0.15091	0.123593	0.140463	0.143899	0.128725	0.141867	0.099032		679.785	0.246678	0.200045	0.185705	0.193364	0.143911	0.10796	0.0966555	0.0958706	0.120023	0.130965	0.114183	0.118415
680.267	0.0788203	0.0718149	0.0802308	0.067569	0.110485	0.103191	0.0935207	0.0938539	0.0919932	0.0952585	0.112148	0.0970738		680.267	0.103597	0.0593377	0.0902674	0.0964095	0.127231	0.150842	0.123439	0.141626	0.143684	0.128564	0.141609	0.0988398		680.267	0.248307	0.201243	0.18748	0.193995	0.144127	0.107907	0.0965726	0.0962266	0.119827	0.130747	0.113939	0.118232
680.749	0.0817581	0.0728566	0.0810866	0.0694412	0.111263	0.103207	0.0938468	0.0949111	0.0922937	0.0952323	0.113502	0.0970255		680.749	0.107009	0.0614787	0.0910728	0.0998196	0.127194	0.150726	0.123247	0.142852	0.143423	0.128369	0.141308	0.0986199		680.749	0.249983	0.202453	0.189317	0.194615	0.144316	0.107823	0.0964885	0.0965853	0.119596	0.130459	0.113674	0.118009
681.231	0.0849265	0.0739832	0.0820091	0.0714795	0.112099	0.103228	0.0941943	0.0960293	0.0926202	0.0952036	0.114932	0.0969761		681.231	0.110726	0.0638113	0.0919677	0.10347	0.127144	0.150588	0.123045	0.144141	0.143151	0.128153	0.14099	0.0983914		681.231	0.251724	0.203694	0.191212	0.195244	0.144494	0.107729	0.0964147	0.0969601	0.119355	0.130132	0.113412	0.117768
681.713	0.0882964	0.0751978	0.0830034	0.073662	0.113	0.103269	0.0945824	0.0972079	0.0929925	0.0951959	0.116438	0.0969491		681.713	0.114724	0.0663154	0.0929545	0.107329	0.127097	0.150466	0.122868	0.145498	0.142908	0.127939	0.140693	0.09818		681.713	0.253559	0.204997	0.193172	0.195914	0.144682	0.107648	0.096365	0.0973698	0.119129	0.129809	0.113182	0.117537
682.195	0.0918339	0.0764989	0.0840692	0.0759651	0.113964	0.103338	0.0950215	0.098446	0.0934232	0.0952251	0.118012	0.0969593		682.195	0.118969	0.0689677	0.0940273	0.111366	0.127063	0.150382	0.122738	0.146919	0.142718	0.127742	0.140439	0.0980035		682.195	0.255494	0.206376	0.195192	0.196639	0.144893	0.107595	0.0963466	0.0978265	0.118933	0.129523	0.112995	0.117339
682.677	0.0954911	0.0778713	0.0851916	0.0783599	0.114966	0.103424	0.0955027	0.0997305	0.0939083	0.0952898	0.119631	0.097004		682.677	0.123407	0.0717339	0.0951637	0.115535	0.127039	0.150335	0.122659	0.148373	0.142578	0.127561	0.140226	0.0978631		682.677	0.25748	0.207805	0.19724	0.197394	0.145114	0.107567	0.0963517	0.0983239	0.11876	0.129282	0.112842	0.117177
683.159	0.0991994	0.0792836	0.0863396	0.080807	0.115967	0.103506	0.095999	0.101033	0.0944281	0.0953726	0.121248	0.0970651		683.159	0.127954	0.0745651	0.0963253	0.119766	0.127009	0.150296	0.122609	0.149805	0.142462	0.127373	0.140031	0.0977442		683.159	0.259418	0.209213	0.199247	0.198123	0.145316	0.107546	0.0963621	0.0988372	0.118586	0.129073	0.112696	0.117037
683.641	0.102871	0.0806913	0.087471	0.0832575	0.116917	0.103559	0.0964736	0.102313	0.0949529	0.0954478	0.122809	0.0971182		683.641	0.132502	0.0773962	0.0974634	0.123967	0.126956	0.150228	0.12256	0.15115	0.142334	0.127156	0.139819	0.0976266		683.641	0.261187	0.210508	0.201129	0.198761	0.145468	0.107512	0.096357	0.0993316	0.118388	0.128871	0.11253	0.116896
684.124	0.106413	0.0820482	0.0885453	0.0856594	0.117776	0.103567	0.0968964	0.10353	0.0954553	0.0954946	0.124258	0.0971453		684.124	0.136931	0.0801556	0.0985326	0.128033	0.126874	0.150107	0.122488	0.152353	0.142175	0.126896	0.139568	0.0974977		684.124	0.262688	0.211616	0.202816	0.19926	0.145553	0.107457	0.0963255	0.099776	0.118153	0.12866	0.11233	0.11674
684.606	0.109749	0.083319	0.0895345	0.087968	0.118525	0.103536	0.0972543	0.104658	0.0959177	0.0955052	0.125566	0.0971422		684.606	0.141134	0.0827791	0.0995025	0.131871	0.126772	0.149931	0.122392	0.153391	0.141991	0.126604	0.139279	0.097359		684.606	0.263883	0.212503	0.204272	0.199616	0.145584	0.107384	0.0962726	0.100156	0.117895	0.12844	0.112104	0.116568
685.088	0.112831	0.0844858	0.0904295	0.0901527	0.11917	0.103487	0.0975542	0.105688	0.0963359	0.0954854	0.126723	0.0971178		685.088	0.145042	0.0852229	0.100363	0.135422	0.126672	0.149723	0.122282	0.15427	0.141806	0.126309	0.138975	0.0972238		685.088	0.264802	0.213186	0.205508	0.19986	0.145594	0.107313	0.0962161	0.100475	0.117641	0.128226	0.111879	0.116395
685.57	0.115647	0.0855476	0.0912357	0.0921966	0.119726	0.103447	0.0978128	0.106625	0.0967121	0.0954466	0.127743	0.0970857		685.57	0.148625	0.0874677	0.101119	0.138664	0.126591	0.149509	0.122176	0.155016	0.14165	0.126043	0.138684	0.0971062		685.57	0.265512	0.213712	0.206556	0.200039	0.145616	0.107261	0.0961766	0.100747	0.117422	0.128038	0.111679	0.116241
686.052	0.118204	0.0865102	0.0919625	0.0940888	0.120208	0.103431	0.0980453	0.107478	0.0970473	0.0953959	0.128641	0.0970537		686.052	0.151879	0.0895115	0.10178	0.141596	0.126531	0.149306	0.122082	0.15565	0.141533	0.125826	0.138427	0.0970096		686.052	0.266072	0.214124	0.207443	0.200185	0.145666	0.107233	0.0961641	0.100988	0.117252	0.127885	0.11152	0.116116
686.534	0.120507	0.0873751	0.0926121	0.0958133	0.120613	0.103439	0.0982529	0.108245	0.0973333	0.0953302	0.129421	0.0970174		686.534	0.154799	0.0913567	0.10235	0.144221	0.126471	0.149108	0.12199	0.156171	0.14144	0.125652	0.138202	0.0969208		686.534	0.266499	0.214434	0.208169	0.200289	0.145729	0.107213	0.0961711	0.101197	0.117121	0.127754	0.111391	0.116013
687.016	0.122548	0.0881346	0.0931762	0.0973457	0.120923	0.10345	0.0984232	0.108913	0.0975544	0.0952376	0.130069	0.0969636		687.016	0.157367	0.0930005	0.102822	0.146526	0.126378	0.148891	0.121874	0.156559	0.141338	0.125498	0.13799	0.0968152		687.016	0.26676	0.214619	0.208705	0.200314	0.145764	0.107176	0.0961747	0.101363	0.117	0.12762	0.111265	0.115913
687.499	0.124306	0.0887751	0.0936402	0.0986576	0.121118	0.103439	0.0985386	0.109462	0.0976946	0.0951075	0.130567	0.0968795		687.499	0.159553	0.094434	0.103185	0.148486	0.12622	0.148629	0.121711	0.156785	0.141185	0.125331	0.137764	0.0966694		687.499	0.266798	0.214643	0.209012	0.200209	0.145723	0.107092	0.0961476	0.101466	0.11686	0.127456	0.111113	0.115788
687.981	0.125757	0.089286	0.093993	0.0997299	0.121187	0.103384	0.0985879	0.109877	0.097747	0.0949393	0.130902	0.0967627		687.981	0.161328	0.0956489	0.103436	0.150081	0.125987	0.148309	0.121491	0.156839	0.140961	0.125131	0.137508	0.0964749		687.981	0.266574	0.214481	0.209074	0.199943	0.145579	0.10695	0.0960704	0.101495	0.11668	0.127249	0.110919	0.115623
688.463	0.126899	0.0896686	0.0942354	0.100565	0.121144	0.103285	0.0985757	0.110158	0.0977203	0.0947469	0.131083	0.0966262		688.463	0.162692	0.0966477	0.103582	0.151312	0.125689	0.147946	0.121226	0.156734	0.140674	0.124894	0.137225	0.0962443		688.463	0.266092	0.214146	0.208916	0.199525	0.145333	0.106759	0.0959417	0.101452	0.116465	0.12701	0.110686	0.115419
688.945	0.127753	0.0899387	0.094382	0.101189	0.121021	0.103151	0.0985214	0.110325	0.0976353	0.0945545	0.131138	0.0964928		688.945	0.163682	0.097448	0.103644	0.152214	0.125357	0.147571	0.120945	0.156515	0.140355	0.124639	0.136934	0.0960061		688.945	0.265408	0.213684	0.208599	0.199	0.14502	0.106549	0.0957767	0.101357	0.116238	0.126763	0.110442	0.11519
689.427	0.128359	0.0901195	0.0944524	0.101643	0.120856	0.103002	0.0984484	0.110402	0.0975146	0.094383	0.131099	0.0963828		689.427	0.164355	0.0980756	0.103647	0.152838	0.125024	0.147218	0.120678	0.156227	0.140038	0.124385	0.136655	0.095789		689.427	0.264595	0.213152	0.208191	0.19842	0.14468	0.10635	0.095598	0.101235	0.116023	0.126538	0.110212	0.114956
689.909	0.128757	0.090229	0.0944603	0.101965	0.120672	0.102848	0.0983705	0.11041	0.0973714	0.0942396	0.130991	0.0963015		689.909	0.164771	0.0985531	0.103605	0.153235	0.124702	0.146899	0.120438	0.1559	0.139745	0.124143	0.136399	0.0956072		689.909	0.263704	0.212586	0.207734	0.197822	0.144344	0.106182	0.0954216	0.101104	0.11583	0.126343	0.110011	0.114729
690.391	0.128966	0.0902716	0.0944058	0.102174	0.120467	0.102683	0.0982846	0.110353	0.0972034	0.0941133	0.130813	0.0962351		690.391	0.164963	0.0988878	0.103515	0.153425	0.124382	0.146602	0.120212	0.15553	0.139467	0.123905	0.136152	0.095453		690.391	0.262741	0.211982	0.207221	0.197206	0.144013	0.106044	0.0952503	0.100966	0.115646	0.126166	0.109832	0.114503
690.873	0.128981	0.0902369	0.0942766	0.102266	0.120218	0.102492	0.0981726	0.11022	0.0969972	0.0939796	0.130546	0.0961565		690.873	0.164931	0.0990699	0.103363	0.153396	0.124041	0.146296	0.119971	0.155084	0.139175	0.123648	0.13589	0.0953017		690.873	0.261664	0.211304	0.206604	0.196543	0.143663	0.105912	0.0950738	0.100806	0.115444	0.125972	0.109648	0.114262
691.355	0.128783	0.0901074	0.0940567	0.102221	0.119894	0.102257	0.0980127	0.109992	0.0967391	0.0938143	0.130164	0.0960386		691.355	0.16465	0.0990796	0.103129	0.153118	0.123655	0.145947	0.119685	0.154524	0.138839	0.123348	0.135589	0.0951261		691.355	0.26042	0.210506	0.205822	0.195799	0.143263	0.10576	0.0948785	0.100607	0.115194	0.12573	0.109431	0.113987
691.837	0.128355	0.0898711	0.0937393	0.102022	0.119478	0.101971	0.0977943	0.10966	0.0964275	0.0936061	0.129656	0.0958687		691.837	0.164098	0.0989018	0.102805	0.152565	0.123217	0.145541	0.11934	0.15383	0.138441	0.122996	0.135241	0.0949121		691.837	0.25898	0.209565	0.204837	0.194963	0.142795	0.105569	0.0946592	0.100357	0.114887	0.125423	0.109164	0.113674
692.32	0.127702	0.0895304	0.0933341	0.101667	0.118973	0.101646	0.0975241	0.109229	0.0960774	0.0933619	0.129033	0.0956551		692.32	0.163272	0.0985375	0.1024	0.151734	0.122749	0.145087	0.118946	0.153014	0.137995	0.122604	0.134859	0.0946668		692.32	0.25736	0.208495	0.203656	0.194056	0.142267	0.105341	0.0944258	0.10006	0.114537	0.125062	0.108853	0.113334
692.802	0.126852	0.0891024	0.0928652	0.101173	0.118407	0.101306	0.0972259	0.108719	0.0957168	0.0931041	0.128327	0.0954238		692.802	0.162197	0.0980055	0.101935	0.150657	0.122284	0.144616	0.118536	0.152115	0.137534	0.122204	0.134474	0.0944154		692.802	0.255618	0.207347	0.202332	0.193123	0.141708	0.10509	0.0942013	0.0997355	0.114179	0.124679	0.108525	0.112996
693.284	0.125842	0.0886113	0.0923606	0.100567	0.117814	0.100981	0.0969277	0.108154	0.0953737	0.0928581	0.127577	0.095205		693.284	0.160909	0.0973338	0.101439	0.149381	0.121859	0.144159	0.118148	0.151184	0.137096	0.121828	0.134115	0.094188		693.284	0.253823	0.206175	0.20093	0.192211	0.141155	0.104842	0.0940122	0.0994061	0.113851	0.124314	0.108214	0.112688
693.766	0.1247	0.0880762	0.0918399	0.0998722	0.117219	0.100688	0.0966485	0.107548	0.0950638	0.0926409	0.126809	0.0950203		693.766	0.159441	0.0965464	0.100927	0.14795	0.12149	0.143733	0.117807	0.150253	0.136705	0.121501	0.133795	0.094005		693.766	0.252018	0.205012	0.1995	0.191339	0.140633	0.104615	0.0938764	0.0990865	0.113579	0.123995	0.107942	0.112428
694.248	0.123431	0.0875021	0.0913053	0.0990933	0.116628	0.10043	0.0963892	0.106898	0.0947828	0.092454	0.126025	0.0948728		694.248	0.157796	0.0956512	0.100393	0.146377	0.121168	0.143329	0.117516	0.149325	0.13636	0.121224	0.133503	0.093867		694.248	0.2502	0.203854	0.198056	0.190486	0.140141	0.104416	0.0937949	0.0987742	0.113364	0.123727	0.107716	0.112215
694.73	0.122014	0.0868795	0.0907436	0.0982138	0.116025	0.100194	0.0961337	0.106186	0.0945096	0.0922861	0.125202	0.0947496		694.73	0.155956	0.0946381	0.0998185	0.144647	0.120864	0.142921	0.117257	0.148374	0.136039	0.120982	0.133214	0.0937563		694.73	0.248329	0.202661	0.196572	0.189603	0.13966	0.104237	0.0937519	0.0984509	0.113186	0.123494	0.107521	0.112034
695.212	0.120413	0.0861906	0.0901339	0.097203	0.115387	0.0999615	0.0958578	0.105391	0.0942168	0.0921225	0.124311	0.0946304		695.212	0.153886	0.0934864	0.0991747	0.142723	0.120545	0.142486	0.117005	0.147361	0.13571	0.120755	0.1329	0.0936475		695.212	0.246351	0.201389	0.195008	0.188637	0.139164	0.104068	0.0937227	0.0980915	0.113013	0.12327	0.107336	0.111861
695.694	0.118596	0.0854206	0.0894611	0.0960309	0.114696	0.0997212	0.0955438	0.104502	0.0938841	0.0919565	0.123328	0.0945011		695.694	0.151561	0.0921776	0.0984422	0.14057	0.120194	0.142016	0.116744	0.14626	0.135358	0.120529	0.132551	0.0935205		695.694	0.244236	0.200014	0.193335	0.18756	0.138639	0.103901	0.0936858	0.0976772	0.112823	0.123039	0.107143	0.111681
696.177	0.116555	0.0845651	0.088723	0.0946812	0.113952	0.0994739	0.0951876	0.103525	0.093505	0.0917922	0.122251	0.0943591		696.177	0.148981	0.0907049	0.0976189	0.138175	0.119813	0.141529	0.116473	0.145066	0.134985	0.120305	0.13218	0.0933694		696.177	0.241998	0.198546	0.191554	0.186385	0.138088	0.103737	0.0936291	0.0972039	0.112609	0.1228	0.106941	0.111491
696.659	0.114308	0.0836314	0.0879301	0.0931574	0.113169	0.09923	0.0947986	0.102483	0.0930866	0.0916425	0.121096	0.0942142		696.659	0.146171	0.0890757	0.0967194	0.13555	0.119424	0.141059	0.116208	0.143796	0.134611	0.120094	0.131816	0.0932026		696.659	0.239681	0.197031	0.189694	0.185154	0.137531	0.103583	0.0935532	0.0966828	0.11238	0.122568	0.10674	0.111302
697.141	0.111888	0.0826331	0.0870977	0.0914785	0.112363	0.0989998	0.0943916	0.101405	0.0926412	0.0915177	0.119885	0.0940783		697.141	0.143171	0.0873057	0.0957664	0.132726	0.119054	0.140637	0.115964	0.14248	0.134261	0.119905	0.131488	0.093034		697.141	0.237342	0.195516	0.187791	0.18392	0.13699	0.103446	0.0934646	0.0961325	0.11215	0.12236	0.106554	0.111123
697.623	0.109331	0.0815811	0.0862362	0.0896712	0.111544	0.0987839	0.0939762	0.100309	0.0921759	0.0914164	0.118635	0.0939562		697.623	0.140017	0.0854108	0.0947796	0.129738	0.118713	0.140276	0.115747	0.141133	0.133944	0.119737	0.131207	0.0928722		697.623	0.235015	0.194032	0.185868	0.182714	0.136469	0.103321	0.093368	0.0955688	0.111927	0.122185	0.106389	0.110959
698.105	0.106659	0.0804802	0.085345	0.0877604	0.110706	0.0985677	0.0935495	0.0992019	0.0916872	0.0913221	0.117347	0.0938389		698.105	0.136731	0.0834	0.0937677	0.126611	0.118393	0.139957	0.115543	0.139756	0.133648	0.119569	0.130961	0.0927141		698.105	0.232697	0.19257	0.18392	0.18153	0.135956	0.103193	0.0932602	0.0949975	0.111705	0.122029	0.106238	0.110798
698.587	0.103887	0.0793289	0.0844148	0.0857675	0.10983	0.0983279	0.0930999	0.0980739	0.0911646	0.0912093	0.116013	0.0937071		698.587	0.133322	0.0812793	0.0927295	0.12336	0.118071	0.139645	0.115324	0.138335	0.133344	0.119373	0.130718	0.0925466		698.587	0.230363	0.1911	0.181926	0.180341	0.135421	0.103041	0.0931316	0.0944149	0.111467	0.121868	0.10608	0.110621
699.069	0.10102	0.0781273	0.0834356	0.0837129	0.108903	0.0980435	0.0926152	0.0969133	0.0905987	0.0910557	0.114623	0.0935406		699.069	0.129799	0.0790574	0.0916615	0.119998	0.117719	0.139301	0.115062	0.136858	0.133001	0.11912	0.130445	0.0923553		699.069	0.227985	0.189584	0.179864	0.179111	0.134841	0.102852	0.092972	0.0938148	0.111199	0.121674	0.105895	0.110408
699.551	0.0980748	0.076882	0.082406	0.0816206	0.107921	0.0977073	0.0920938	0.0957158	0.089991	0.090854	0.113182	0.0933284		699.551	0.126182	0.0767534	0.0905661	0.116544	0.117324	0.138904	0.114743	0.13533	0.132605	0.118802	0.130125	0.0921341		699.551	0.225563	0.188012	0.177735	0.177826	0.134207	0.102626	0.0927793	0.0931966	0.110897	0.12143	0.10567	0.110153
700.034	0.0950778	0.0756112	0.0813377	0.0795194	0.106901	0.0973321	0.0915497	0.0944908	0.0893575	0.090617	0.111715	0.0930755		700.034	0.122512	0.0743999	0.089456	0.113035	0.116892	0.138462	0.114378	0.133779	0.13216	0.11843	0.129764	0.0918903		700.034	0.223136	0.186406	0.175576	0.176509	0.133541	0.102381	0.0925631	0.0925696	0.110576	0.121141	0.105409	0.109864
700.516	0.0920679	0.0743393	0.0802528	0.0774402	0.105875	0.0969446	0.0910092	0.0932596	0.0887239	0.0903711	0.110257	0.0928002		700.516	0.118843	0.0720377	0.0883514	0.109514	0.116448	0.138004	0.113993	0.132247	0.131692	0.118034	0.129387	0.0916408		700.516	0.220771	0.184819	0.173446	0.175206	0.132879	0.102146	0.0923424	0.0919505	0.110261	0.120831	0.105131	0.109564
700.998	0.0890868	0.0730901	0.0791756	0.0754092	0.104876	0.0965738	0.0904994	0.0920463	0.0881154	0.0901429	0.108844	0.0925247		700.998	0.115231	0.0697065	0.0872718	0.10603	0.11602	0.137564	0.113617	0.130779	0.131229	0.117642	0.129026	0.0914028		700.998	0.218531	0.183307	0.171407	0.173971	0.132258	0.101944	0.0921368	0.0913552	0.109974	0.120526	0.104853	0.109275
701.48	0.0861705	0.07188	0.0781251	0.0734429	0.103927	0.0962378	0.090038	0.0908687	0.0875455	0.0899458	0.107498	0.0922645		701.48	0.111721	0.0674371	0.0862288	0.102624	0.115624	0.137162	0.113269	0.1294	0.13079	0.117271	0.128698	0.0911832		701.48	0.216457	0.181907	0.169504	0.172839	0.131694	0.101782	0.0919574	0.0907909	0.109723	0.120244	0.104583	0.109011
701.962	0.0833454	0.070716	0.0771103	0.0715477	0.10303	0.0959365	0.0896258	0.0897339	0.0870124	0.089773	0.106221	0.0920224		701.962	0.108344	0.0652481	0.0852227	0.0993247	0.11526	0.136795	0.112945	0.128109	0.130371	0.116917	0.128402	0.0909749		701.962	0.214553	0.180624	0.167748	0.171815	0.131183	0.101646	0.091801	0.090253	0.109493	0.119987	0.104316	0.108766
702.444	0.0806303	0.0695988	0.0761338	0.0697245	0.10218	0.0956546	0.0892495	0.0886407	0.0865024	0.0896017	0.105	0.0917901		702.444	0.105119	0.0631491	0.0842478	0.0961577	0.114913	0.136439	0.112626	0.12689	0.129959	0.116563	0.128116	0.09076		702.444	0.212795	0.179434	0.16613	0.170878	0.130696	0.101506	0.091653	0.0897291	0.109258	0.119738	0.104035	0.108523
702.926	0.0780442	0.0685302	0.0751979	0.0679766	0.101364	0.095372	0.0888905	0.0875883	0.0859995	0.0894052	0.103825	0.0915561		702.926	0.102064	0.061148	0.0833004	0.0931471	0.114567	0.136067	0.112287	0.125722	0.129535	0.116187	0.127814	0.0905203		702.926	0.211159	0.178309	0.16463	0.169999	0.130206	0.101333	0.0914938	0.089208	0.10899	0.119478	0.103722	0.108261
703.408	0.0756118	0.0675199	0.0743119	0.0663159	0.100583	0.0950761	0.0885361	0.0865838	0.0854965	0.0891672	0.102693	0.0913146		703.408	0.0992044	0.0592582	0.0823866	0.0903269	0.114212	0.135663	0.111915	0.124598	0.129095	0.115782	0.127482	0.0902485		703.408	0.20964	0.177235	0.163244	0.169162	0.129698	0.101108	0.0913094	0.0886881	0.108671	0.119195	0.103375	0.107969
703.89	0.0733666	0.0665868	0.0734933	0.064766	0.0998495	0.0947683	0.0881851	0.0856447	0.0850001	0.0888902	0.101623	0.0910691		703.89	0.0965786	0.0575007	0.0815254	0.0877397	0.113855	0.135234	0.111513	0.123533	0.128653	0.115357	0.12712	0.0899524		703.89	0.208267	0.17623	0.16199	0.168376	0.129183	0.100835	0.0910976	0.088182	0.108309	0.11889	0.103008	0.107647
704.373	0.0713477	0.0657551	0.0727646	0.0633588	0.0991897	0.0944635	0.0878486	0.0847956	0.0845289	0.0885944	0.10065	0.0908313		704.373	0.0942334	0.0559042	0.0807441	0.0854334	0.113515	0.134803	0.111103	0.122558	0.128233	0.114935	0.126747	0.0896523		704.373	0.207093	0.175332	0.160904	0.16767	0.128692	0.100534	0.0908675	0.0877118	0.107923	0.118579	0.102648	0.107311
704.855	0.0695959	0.0650483	0.0721462	0.0621287	0.0986303	0.094181	0.0875415	0.0840602	0.0841052	0.088308	0.0998142	0.0906133		704.855	0.0922173	0.0545001	0.0800699	0.0834545	0.113209	0.1344	0.110712	0.121713	0.127858	0.114542	0.126382	0.0893706		704.855	0.206173	0.174591	0.160022	0.167077	0.128257	0.100232	0.0906345	0.0873002	0.107539	0.118278	0.102323	0.106979
705.337	0.0681474	0.0644814	0.0716497	0.0611067	0.0981885	0.0939339	0.0872743	0.0834538	0.0837448	0.0880533	0.0991493	0.0904195		705.337	0.0905738	0.0533191	0.0795209	0.0818421	0.112942	0.134042	0.11036	0.121026	0.127533	0.114191	0.126037	0.0891205		705.337	0.20554	0.174037	0.159371	0.166614	0.127898	0.0999497	0.0904122	0.0869609	0.107174	0.117992	0.102049	0.106662
705.819	0.0670344	0.0640601	0.0712775	0.0603172	0.0978679	0.0937239	0.0870484	0.0829814	0.0834524	0.0878383	0.0986743	0.0902436		705.819	0.0893387	0.052389	0.079103	0.080627	0.112705	0.133726	0.110047	0.120506	0.127244	0.113877	0.125706	0.0889015		705.819	0.205196	0.173678	0.158957	0.166274	0.127615	0.0996924	0.0902064	0.0866946	0.106828	0.117715	0.10182	0.106363
706.301	0.0662844	0.0637825	0.0710258	0.0597777	0.09766	0.0935423	0.0868581	0.0826413	0.0832226	0.087656	0.0983943	0.090073		706.301	0.0885414	0.0517356	0.0788126	0.0798344	0.11248	0.133434	0.109761	0.120151	0.126962	0.113579	0.125374	0.0887013		706.301	0.205116	0.173495	0.158768	0.166032	0.127389	0.0994534	0.0900156	0.0864917	0.106488	0.117428	0.101613	0.106073
706.783	0.0659227	0.0636448	0.0708918	0.0595014	0.097554	0.0933784	0.0866968	0.0824315	0.0830473	0.0874918	0.0983052	0.0898958		706.783	0.0882066	0.0513824	0.0786431	0.0794869	0.112249	0.133144	0.109482	0.119952	0.126661	0.113277	0.125025	0.0885061		706.783	0.205269	0.173466	0.158793	0.165862	0.127196	0.0992219	0.0898347	0.0863409	0.106141	0.117115	0.101399	0.105786
707.265	0.0659723	0.0636473	0.0708786	0.0594995	0.0975445	0.0932276	0.0865665	0.0823575	0.0829237	0.087333	0.0984025	0.0897103		707.265	0.0883566	0.0513505	0.0785916	0.079606	0.112006	0.132846	0.109199	0.119905	0.126333	0.112959	0.124656	0.0883092		707.265	0.205639	0.173575	0.15903	0.165749	0.127028	0.0989929	0.0896609	0.0862379	0.105787	0.116772	0.101158	0.105501
707.747	0.0664507	0.0637946	0.0709953	0.0597806	0.0976354	0.0930951	0.0864784	0.0824313	0.0828566	0.087176	0.0986837	0.0895254		707.747	0.0890088	0.0516547	0.0786609	0.0802103	0.111766	0.132545	0.10891	0.120019	0.125993	0.112629	0.124278	0.0881146		707.747	0.206231	0.173829	0.159493	0.165704	0.126892	0.0987712	0.0894943	0.0861879	0.105437	0.116411	0.100886	0.105226
708.23	0.0673656	0.0640934	0.0712513	0.0603504	0.0978349	0.0929917	0.0864498	0.0826668	0.0828563	0.0870251	0.0991464	0.0893568		708.23	0.0901725	0.0523006	0.0788562	0.0813094	0.11155	0.132263	0.108626	0.120308	0.125668	0.112298	0.123913	0.087934		708.23	0.207068	0.174245	0.160203	0.165754	0.126808	0.0985681	0.0893371	0.086203	0.105113	0.116055	0.100595	0.104972
708.712	0.0687093	0.064546	0.0716473	0.0612075	0.0981465	0.0929249	0.0864933	0.0830706	0.0829304	0.0868863	0.0997818	0.0892159		708.712	0.0918421	0.0532796	0.0791784	0.0828976	0.111375	0.132018	0.108355	0.120778	0.125384	0.11198	0.123576	0.0877755		708.712	0.208166	0.174837	0.161169	0.16592	0.126794	0.098391	0.0891872	0.0862919	0.104831	0.115726	0.100302	0.104744
709.194	0.0704542	0.0651441	0.0721686	0.0623394	0.0985597	0.0928897	0.086608	0.0836334	0.0830765	0.0867602	0.100568	0.0891013		709.194	0.0939916	0.054568	0.0796176	0.0849465	0.11124	0.131815	0.108097	0.121418	0.125146	0.111672	0.123263	0.0876359		709.194	0.209512	0.175593	0.162374	0.166205	0.126849	0.0982343	0.0890346	0.0864509	0.104594	0.115429	0.100017	0.104531
709.676	0.0725501	0.0658659	0.0727837	0.0637194	0.0990461	0.0928663	0.0867752	0.0843271	0.0832775	0.0866375	0.101467	0.0889965		709.676	0.0965698	0.0561251	0.0801504	0.0874009	0.111125	0.131639	0.107837	0.122192	0.124935	0.111358	0.122954	0.0874975		709.676	0.211053	0.176468	0.163764	0.166579	0.126946	0.0980777	0.0888621	0.0866609	0.10438	0.115153	0.0997394	0.104312
710.158	0.0749247	0.0666784	0.073449	0.0653044	0.0995655	0.0928244	0.0869625	0.0851088	0.0835067	0.0865024	0.102428	0.0888762		710.158	0.0994991	0.0578955	0.0807429	0.090177	0.110995	0.131462	0.107552	0.123043	0.12471	0.111013	0.122615	0.0873339		710.158	0.212698	0.177388	0.165254	0.166986	0.127042	0.0978927	0.0886508	0.0868899	0.104157	0.114872	0.0994531	0.104058
710.64	0.0774874	0.0675422	0.0741205	0.0670371	0.100077	0.0927372	0.0871355	0.0859314	0.0837355	0.0863419	0.1034	0.0887186		710.64	0.102678	0.0598139	0.0813594	0.0931688	0.110819	0.131254	0.107223	0.123909	0.124434	0.110617	0.122219	0.0871218		710.64	0.21434	0.178274	0.166749	0.167366	0.127091	0.0976558	0.088391	0.0871051	0.103895	0.114564	0.0991416	0.103752
711.122	0.0801372	0.0684202	0.0747646	0.0688496	0.100549	0.0925921	0.0872698	0.0867535	0.0839441	0.0861533	0.104341	0.0885158		711.122	0.105991	0.0618101	0.0819699	0.0962557	0.110581	0.131003	0.106843	0.124733	0.124087	0.110171	0.121761	0.0868542		711.122	0.215887	0.179059	0.168163	0.167671	0.127066	0.0973612	0.088089	0.0872831	0.10358	0.11422	0.0987972	0.103397
711.604	0.0827718	0.0692813	0.0753638	0.070671	0.100968	0.0923971	0.0873582	0.0875475	0.0841252	0.085948	0.105223	0.0882793		711.604	0.109314	0.0638153	0.0825548	0.0993163	0.110292	0.130713	0.106427	0.125479	0.123677	0.109695	0.121264	0.0865433		711.604	0.217271	0.179708	0.169434	0.167885	0.126967	0.0970255	0.0877675	0.087416	0.10322	0.113852	0.0984273	0.103016
712.086	0.0852964	0.0701035	0.0759161	0.0724339	0.101337	0.0921774	0.0874096	0.0882985	0.0842839	0.0857473	0.106033	0.0880349		712.086	0.112531	0.0657665	0.0831039	0.102239	0.109982	0.130405	0.106005	0.126132	0.123239	0.109227	0.120769	0.0862174		712.086	0.218461	0.180219	0.170532	0.168014	0.126819	0.0966829	0.0874589	0.0875115	0.102845	0.113488	0.0980528	0.102649
712.568	0.0876273	0.0708686	0.076425	0.0740778	0.101659	0.0919627	0.0874398	0.0889977	0.0844281	0.0855716	0.106763	0.0878102		712.568	0.115533	0.0676062	0.0836085	0.104928	0.109686	0.130103	0.105604	0.126685	0.122814	0.108799	0.120315	0.0859074		712.568	0.219442	0.180598	0.171439	0.168077	0.126653	0.0963689	0.0871925	0.0875821	0.102485	0.113157	0.0976977	0.102327
713.051	0.0896921	0.0715577	0.076889	0.0755514	0.101933	0.0917744	0.0874601	0.0896326	0.0845603	0.0854304	0.107398	0.0876232		713.051	0.11822	0.0692807	0.0840549	0.107299	0.109423	0.129814	0.105244	0.127129	0.122431	0.108427	0.119926	0.085634		713.051	0.220197	0.180849	0.172138	0.168078	0.12649	0.096107	0.0869835	0.0876351	0.102162	0.112873	0.0973777	0.102065
713.533	0.0914274	0.0721476	0.0772936	0.0768106	0.102143	0.0916168	0.0874693	0.0901802	0.0846712	0.0853171	0.107912	0.0874747		713.533	0.120499	0.0707375	0.0844199	0.10928	0.109195	0.12953	0.104921	0.127443	0.122098	0.108103	0.119596	0.0853999		713.533	0.220689	0.180955	0.172599	0.168003	0.126327	0.0958984	0.0868274	0.0876647	0.101876	0.112629	0.0970928	0.101854
714.015	0.0927803	0.0726119	0.0776118	0.0778199	0.102262	0.0914785	0.0874533	0.0906082	0.0847422	0.0852125	0.108269	0.0873511		714.015	0.122289	0.071926	0.0846738	0.110806	0.108982	0.129228	0.10462	0.1276	0.121796	0.107797	0.119299	0.0851919		714.015	0.220871	0.180879	0.172786	0.167814	0.126139	0.095725	0.0867042	0.0876538	0.101609	0.112401	0.0968283	0.101663
714.497	0.0937134	0.0729266	0.0778128	0.0785543	0.102263	0.0913398	0.0873936	0.0908835	0.0847531	0.0850959	0.108435	0.0872331		714.497	0.123526	0.0728031	0.0847901	0.111827	0.10876	0.128888	0.104318	0.127571	0.121498	0.107476	0.119002	0.0849906		714.497	0.220702	0.180589	0.172669	0.167477	0.125894	0.0955596	0.0865883	0.0875818	0.101338	0.11216	0.0965639	0.101461
714.979	0.094212	0.0730778	0.0778729	0.0790028	0.102132	0.0911843	0.0872766	0.0909836	0.0846928	0.0849551	0.108393	0.0871075		714.979	0.124177	0.0733408	0.084756	0.112321	0.108508	0.128504	0.104003	0.127344	0.121183	0.107119	0.118684	0.0847811		714.979	0.220173	0.180073	0.172245	0.166975	0.12557	0.0953804	0.0864594	0.0874362	0.101047	0.111891	0.0962846	0.101224
715.461	0.094289	0.073066	0.0777849	0.0791711	0.101878	0.0910064	0.0871017	0.0909053	0.0845636	0.0847933	0.108149	0.0869727		715.461	0.12425	0.0735338	0.0845775	0.112294	0.108226	0.12809	0.103678	0.126932	0.120843	0.106728	0.118343	0.0845611		715.461	0.219321	0.179356	0.171549	0.166321	0.125167	0.0951801	0.08631	0.0872191	0.100735	0.111593	0.0959883	0.100953
715.943	0.0939804	0.072904	0.077559	0.079077	0.101524	0.0908105	0.0868803	0.0906632	0.0843796	0.0846259	0.107729	0.0868374		715.943	0.123793	0.0733981	0.0842773	0.111786	0.107927	0.127676	0.103355	0.126365	0.120488	0.10632	0.117997	0.0843389		715.943	0.218215	0.17849	0.17064	0.165559	0.124705	0.0949662	0.0861446	0.0869469	0.100415	0.111286	0.095685	0.100664
716.426	0.093334	0.0726105	0.077216	0.0787447	0.1011	0.0906044	0.086628	0.0902826	0.0841584	0.0844706	0.107172	0.0867117		716.426	0.122875	0.0729642	0.0838838	0.110858	0.107629	0.127286	0.103048	0.12568	0.120134	0.105922	0.117668	0.0841265		716.426	0.216936	0.177533	0.169587	0.164736	0.124216	0.0947527	0.085972	0.0866409	0.100102	0.110992	0.0953896	0.100381
716.908	0.0923957	0.0722003	0.0767773	0.0781953	0.100627	0.0903914	0.0863558	0.0897871	0.083911	0.0843366	0.106508	0.0865985		716.908	0.121573	0.072267	0.08342	0.109576	0.107342	0.126928	0.102761	0.124906	0.11979	0.105549	0.117368	0.0839299		716.908	0.215545	0.176529	0.168436	0.163892	0.123719	0.0945498	0.0857978	0.0863171	0.099804	0.110725	0.0951124	0.100118
717.39	0.0911999	0.0716808	0.0762562	0.0774433	0.100112	0.090165	0.0860636	0.0891916	0.0836357	0.0842185	0.105756	0.0864876		717.39	0.119949	0.0713374	0.0828954	0.107994	0.107061	0.126588	0.10248	0.124052	0.119453	0.105203	0.117089	0.083744		717.39	0.214069	0.175491	0.167206	0.163037	0.123219	0.094356	0.0856192	0.0859785	0.0995144	0.110479	0.0948524	0.099877
717.872	0.0897688	0.0710523	0.0756577	0.076497	0.0995462	0.0899127	0.0857411	0.0885007	0.0833205	0.0840978	0.104918	0.0863595		717.872	0.118053	0.0701995	0.0823071	0.106154	0.106769	0.126236	0.102184	0.123114	0.119107	0.104867	0.116809	0.0835546		717.872	0.212503	0.174405	0.165889	0.162159	0.122702	0.0941587	0.0854268	0.0856153	0.0992161	0.110237	0.0945991	0.0996417
718.354	0.0881214	0.0703156	0.074983	0.0753667	0.0989169	0.0896226	0.0853755	0.0877164	0.0829517	0.0839528	0.103993	0.0861931		718.354	0.115922	0.0688761	0.0816462	0.104093	0.106447	0.125843	0.101853	0.122086	0.118734	0.104522	0.116502	0.0833458		718.354	0.210832	0.173252	0.164467	0.161239	0.122151	0.0939421	0.0852119	0.0852127	0.0988928	0.109973	0.0943384	0.0993921
718.836	0.0862851	0.0694809	0.0742382	0.0740731	0.0982205	0.0892946	0.0849607	0.0868468	0.0825239	0.08377	0.102989	0.0859775		718.836	0.113593	0.0673955	0.0809095	0.101849	0.106083	0.125395	0.10148	0.120974	0.118328	0.104153	0.116154	0.083109		718.836	0.20906	0.172027	0.162939	0.160269	0.12156	0.0936967	0.084974	0.0847609	0.0985395	0.109671	0.0940615	0.0991147
719.318	0.0843039	0.0685725	0.0734402	0.0726527	0.0974696	0.0889428	0.0845045	0.0859133	0.0820471	0.0835508	0.10193	0.0857175		719.318	0.111117	0.0657969	0.0801063	0.0994728	0.105684	0.124906	0.10108	0.119806	0.117895	0.103762	0.115769	0.0828486		719.318	0.207224	0.170754	0.161336	0.159262	0.12094	0.093426	0.0847238	0.0842636	0.0981692	0.109335	0.0937709	0.0988101
719.8	0.082239	0.0676266	0.0726165	0.0711569	0.0966918	0.088593	0.0840267	0.0849495	0.0815455	0.0833115	0.100855	0.0854316		719.8	0.108554	0.06413	0.0792597	0.0970296	0.10527	0.124408	0.100681	0.118624	0.117457	0.103362	0.115368	0.0825791		719.8	0.205388	0.169485	0.159713	0.158253	0.12032	0.0931456	0.0844805	0.0837384	0.0978068	0.108981	0.093478	0.0984923
720.282	0.0801597	0.066684	0.0717978	0.0696436	0.09592	0.0882705	0.0835522	0.0839935	0.0810492	0.0830746	0.099809	0.0851437		720.282	0.105975	0.0624488	0.0783995	0.0945904	0.104866	0.123939	0.100311	0.117475	0.117034	0.102973	0.114975	0.0823176		720.282	0.203626	0.168276	0.158134	0.157279	0.119734	0.0928753	0.0842622	0.0832103	0.0974766	0.108632	0.0931963	0.0981805
720.764	0.0781314	0.0657789	0.0710105	0.0681666	0.0951806	0.0879899	0.0831016	0.0830781	0.080583	0.0828569	0.098827	0.084871		720.764	0.103445	0.0608029	0.077555	0.0922218	0.104487	0.123523	0.0999844	0.116394	0.116638	0.102604	0.114604	0.0820744		720.764	0.201993	0.167163	0.156651	0.156367	0.119203	0.0926278	0.0840773	0.0827017	0.0971879	0.108304	0.0929328	0.0978875
721.247	0.0762039	0.0649314	0.0702699	0.0667667	0.0944856	0.0877485	0.0826831	0.0822237	0.0801581	0.0826619	0.0979263	0.0846181		721.247	0.10102	0.0592303	0.0767462	0.0899755	0.104135	0.12316	0.0996921	0.115391	0.116261	0.10225	0.114249	0.0818485		721.247	0.200511	0.166156	0.155289	0.15552	0.118726	0.0924032	0.0839198	0.082225	0.0969293	0.107998	0.0926833	0.0976124
721.729	0.0744075	0.0641478	0.0695807	0.0654685	0.0938339	0.0875297	0.0822942	0.081436	0.079771	0.0824803	0.0971053	0.0843773		721.729	0.0987412	0.0577551	0.0759839	0.0878843	0.103797	0.122829	0.0994083	0.11446	0.115883	0.101895	0.11389	0.0816305		721.729	0.199172	0.165231	0.154045	0.154721	0.118283	0.0921887	0.0837726	0.0817801	0.0966729	0.107701	0.0924342	0.0973433
722.211	0.072756	0.0634245	0.0689416	0.0642825	0.0932197	0.0873138	0.0819264	0.0807123	0.0794105	0.0822966	0.0963524	0.084137		722.211	0.0966346	0.0563911	0.0752723	0.0859645	0.103459	0.122506	0.099104	0.113586	0.115486	0.101522	0.113506	0.0814108		722.211	0.197956	0.16436	0.152903	0.153946	0.117848	0.0919666	0.0836169	0.0813602	0.09639	0.107397	0.0921704	0.0970651
722.693	0.0712541	0.0627573	0.0683532	0.0632115	0.092642	0.087089	0.081574	0.0800484	0.0790655	0.0820998	0.0956565	0.0838906		722.693	0.0947204	0.0551462	0.0746157	0.0842224	0.103112	0.122173	0.098762	0.11276	0.115064	0.101123	0.113087	0.0811873		722.693	0.196851	0.163525	0.151855	0.153184	0.117403	0.0917239	0.0834411	0.080959	0.0960648	0.107076	0.0918845	0.0967698
723.175	0.0699047	0.0621459	0.0678212	0.0622557	0.0921097	0.0868569	0.0812387	0.0794433	0.0787327	0.0818895	0.0950157	0.0836414		723.175	0.0930147	0.0540286	0.0740211	0.0826618	0.10276	0.121829	0.0983844	0.111988	0.114628	0.100706	0.112645	0.0809681		723.175	0.195865	0.162731	0.150904	0.152444	0.116948	0.0914589	0.0832461	0.0805759	0.0957022	0.106744	0.0915801	0.0964615
723.657	0.0687126	0.0615953	0.0673554	0.0614156	0.0916389	0.0866301	0.0809278	0.0789009	0.0784162	0.0816755	0.094438	0.0834006		723.657	0.0915313	0.0530476	0.0734974	0.0812882	0.102417	0.121488	0.0979915	0.111287	0.114202	0.100288	0.112206	0.0807672		723.657	0.195023	0.162006	0.15007	0.151749	0.116501	0.09118	0.0830414	0.0802172	0.095325	0.106419	0.0912692	0.0961544
724.139	0.0676844	0.0611139	0.0669651	0.0606928	0.0912448	0.0864237	0.0806495	0.0784262	0.0781252	0.081472	0.0939366	0.0831805		724.139	0.0902795	0.0522126	0.0730509	0.0801086	0.102098	0.121166	0.0976092	0.110678	0.11381	0.0998881	0.1118	0.0805961		724.139	0.194351	0.161381	0.149374	0.151128	0.116082	0.0909008	0.0828385	0.0798916	0.0949619	0.106117	0.0909654	0.0958635
724.621	0.0668258	0.0607073	0.0666525	0.0600868	0.0909322	0.0862451	0.0804051	0.07802	0.0778656	0.0812887	0.0935205	0.0829855		724.621	0.0892608	0.051529	0.0726799	0.0791295	0.101809	0.120869	0.0972561	0.11017	0.113462	0.0995133	0.111444	0.0804549		724.621	0.193857	0.160875	0.148825	0.150596	0.115704	0.090631	0.0826413	0.0796037	0.0946325	0.105847	0.0906743	0.0955958
725.104	0.0661373	0.0603759	0.0664101	0.0595944	0.0906907	0.0860878	0.0801863	0.0776769	0.0776368	0.0811255	0.0931893	0.0828085		725.104	0.0884681	0.0509952	0.0723733	0.0783527	0.101543	0.120587	0.0969337	0.109758	0.113147	0.0991567	0.111132	0.0803296		725.104	0.193523	0.16048	0.148409	0.150147	0.115363	0.0903722	0.0824423	0.0793517	0.0943391	0.105602	0.0903915	0.0953447
725.586	0.065614	0.0601141	0.0662226	0.059209	0.0904983	0.0859341	0.0799781	0.0773868	0.0774317	0.0809731	0.092932	0.0826332		725.586	0.0878865	0.0506014	0.0721132	0.0777739	0.10128	0.120301	0.0966279	0.109422	0.112842	0.0988001	0.110843	0.0801969		725.586	0.19331	0.160164	0.148097	0.149756	0.115039	0.0901191	0.0822256	0.0791274	0.0940673	0.105361	0.0901038	0.0950933
726.068	0.0652458	0.0599131	0.0660723	0.0589228	0.0903298	0.0857639	0.0797653	0.0771393	0.0772413	0.0808188	0.0927326	0.082443		726.068	0.0874979	0.0503316	0.0718814	0.0773818	0.101002	0.11999	0.0963171	0.109136	0.112521	0.0984252	0.110544	0.0800338		726.068	0.193174	0.159889	0.147857	0.149391	0.11471	0.089864	0.0819753	0.0789216	0.0937953	0.105098	0.0897982	0.0948235
726.55	0.0650213	0.0597651	0.0659469	0.0587285	0.0901677	0.0855646	0.0795416	0.0769294	0.0770611	0.0806545	0.0925768	0.0822295		726.55	0.087285	0.0501675	0.0716668	0.0771604	0.100702	0.119646	0.0959847	0.108881	0.112169	0.0980253	0.110212	0.0798286		726.55	0.193081	0.159625	0.147662	0.149033	0.11436	0.0896045	0.0816853	0.0787305	0.0935064	0.104798	0.0894698	0.0945255
727.032	0.0649287	0.0596648	0.0658427	0.0586204	0.0900072	0.0853378	0.0793112	0.0767588	0.0768932	0.0804806	0.0924571	0.0819975		727.032	0.087234	0.0500918	0.0714673	0.077091	0.100386	0.11928	0.0956269	0.10865	0.111789	0.0976095	0.109842	0.0795846		727.032	0.193025	0.159367	0.147507	0.148675	0.113991	0.0893451	0.0813635	0.0785575	0.0931974	0.104462	0.0891252	0.0942034
727.514	0.0649579	0.059609	0.0657641	0.0585943	0.0898558	0.0850979	0.0790883	0.076634	0.0767457	0.0803052	0.0923735	0.0817625		727.514	0.0873333	0.0500913	0.07129	0.0771537	0.100075	0.118916	0.0952532	0.108451	0.1114	0.097199	0.109443	0.0793179		727.514	0.193014	0.15913	0.147402	0.148329	0.113621	0.0890955	0.0810309	0.0784121	0.092879	0.104103	0.0887805	0.0938728
727.996	0.0650978	0.0595937	0.0657179	0.0586442	0.0897241	0.0848641	0.0788869	0.0765597	0.0766262	0.080138	0.0923285	0.0815417		727.996	0.0875696	0.0501562	0.0711425	0.0773292	0.0997904	0.11858	0.0948789	0.108292	0.111025	0.0968148	0.109035	0.0790475		727.996	0.193063	0.158939	0.147359	0.148007	0.113272	0.088864	0.0807119	0.0783028	0.0925679	0.103741	0.0884518	0.0935521
728.478	0.0653342	0.0596107	0.0657069	0.0587601	0.0896173	0.0846516	0.0787143	0.0765346	0.0765355	0.0799839	0.0923215	0.0813461		728.478	0.0879237	0.0502793	0.0710277	0.0775975	0.0995445	0.118283	0.0945152	0.10818	0.110679	0.0964666	0.108632	0.0787871		728.478	0.193171	0.158808	0.147382	0.147712	0.112957	0.0886511	0.080425	0.0782318	0.0922763	0.103394	0.0881484	0.0932528
728.961	0.0656477	0.0596466	0.0657253	0.058926	0.0895295	0.0844638	0.0785658	0.0765469	0.0764649	0.0798388	0.0923448	0.0811734		728.961	0.0883659	0.0504522	0.0709401	0.0779379	0.0993351	0.118017	0.0941632	0.108105	0.110362	0.0961457	0.108238	0.0785387		728.961	0.193314	0.158731	0.147454	0.147431	0.112674	0.0884474	0.080176	0.07819	0.0920046	0.103065	0.0878672	0.0929739
729.443	0.0660133	0.059686	0.0657606	0.0591214	0.0894468	0.0842949	0.0784279	0.0765803	0.0763992	0.0796935	0.0923851	0.0810118		729.443	0.0888594	0.0506658	0.0708676	0.0783297	0.0991475	0.117762	0.0938152	0.10805	0.110061	0.0958307	0.107843	0.0782965		729.443	0.193448	0.158679	0.147544	0.147139	0.112407	0.0882387	0.079959	0.0781612	0.0917433	0.102752	0.0875973	0.092705
729.925	0.0664035	0.0597161	0.0657977	0.0593249	0.0893548	0.084135	0.0782857	0.0766184	0.0763229	0.0795397	0.0924289	0.0808468		729.925	0.0893633	0.0509083	0.0707972	0.0787526	0.098963	0.117493	0.0934618	0.107992	0.109761	0.0954973	0.107438	0.0780538		729.925	0.193533	0.158617	0.14762	0.146816	0.112133	0.0880137	0.0797617	0.078126	0.0914792	0.102448	0.0873265	0.0924336
730.407	0.066793	0.0597328	0.065826	0.059519	0.0892485	0.0839785	0.0781317	0.0766525	0.0762285	0.0793777	0.0924688	0.0806714		730.407	0.0898417	0.0511686	0.0707221	0.0791896	0.0987694	0.117202	0.0931007	0.107919	0.109453	0.0951332	0.10702	0.077811		730.407	0.193547	0.158516	0.147661	0.146457	0.111841	0.0877718	0.0795744	0.0780726	0.0912057	0.102149	0.0870503	0.0921545
730.889	0.0671628	0.0597418	0.0658437	0.0596935	0.0891364	0.0838287	0.07797	0.0766844	0.0761197	0.0792184	0.0925055	0.0804905		730.889	0.0902697	0.0514367	0.0706453	0.0796275	0.0985664	0.116895	0.0927411	0.10783	0.109141	0.0947429	0.106597	0.0775783		730.889	0.193497	0.158371	0.147664	0.146078	0.111532	0.0875247	0.0793942	0.0779982	0.090927	0.101862	0.0867753	0.0918742
731.371	0.0675013	0.0597551	0.0658556	0.059846	0.0890369	0.0836949	0.0778137	0.0767228	0.076009	0.0790786	0.0925452	0.0803191		731.371	0.090635	0.0517037	0.0705765	0.0800556	0.098363	0.116593	0.0923999	0.107733	0.10884	0.0943469	0.106189	0.0773707		731.371	0.193414	0.158195	0.147646	0.14571	0.111221	0.0872912	0.0792254	0.0779087	0.0906558	0.101598	0.0865152	0.0916077
731.853	0.0678028	0.0597847	0.0658681	0.059979	0.0889685	0.0835855	0.0776764	0.0767755	0.0759094	0.0789722	0.0925923	0.0801736		731.853	0.090935	0.0519606	0.0705253	0.0804634	0.0981691	0.116317	0.0920928	0.10764	0.108563	0.0939685	0.105816	0.0771993		731.853	0.193329	0.15801	0.147623	0.145382	0.110925	0.0870862	0.0790732	0.0778118	0.0904046	0.101363	0.0862829	0.0913694
732.335	0.0680638	0.0598347	0.0658827	0.060096	0.0889386	0.0835007	0.0775631	0.0768435	0.075827	0.0789009	0.092643	0.0800626		732.335	0.0911722	0.0521974	0.0704939	0.0808378	0.0979879	0.116076	0.0918244	0.107552	0.108312	0.0936224	0.105484	0.0770629		732.335	0.193259	0.157829	0.1476	0.145103	0.110655	0.0869127	0.0789379	0.0777099	0.0901763	0.101155	0.0860816	0.0911642
732.817	0.0682796	0.0598975	0.0658916	0.0601963	0.0889373	0.0834282	0.0774654	0.076915	0.075755	0.0788511	0.0926828	0.0799812		732.817	0.0913478	0.0524	0.0704725	0.0811617	0.097811	0.115859	0.0915835	0.107457	0.108072	0.0933068	0.105184	0.0769451		732.817	0.193187	0.157647	0.147563	0.144856	0.110403	0.0867574	0.0788104	0.0775958	0.08996	0.100955	0.0859013	0.0909833
733.3	0.0684436	0.0599553	0.0658796	0.060275	0.0889408	0.0833481	0.0773639	0.0769705	0.075677	0.078799	0.0926906	0.0799119		733.3	0.0914608	0.0525543	0.070442	0.0814162	0.0976229	0.11564	0.0913475	0.107334	0.107823	0.0930049	0.104893	0.0768213		733.3	0.193077	0.157442	0.147481	0.144605	0.110149	0.0865968	0.078675	0.0774556	0.0897348	0.100739	0.0857226	0.0908065
733.782	0.0685502	0.0599859	0.0658309	0.0603239	0.0889203	0.0832409	0.0772366	0.0769894	0.0755751	0.0787213	0.0926481	0.0798323		733.782	0.0915099	0.0526476	0.0703804	0.0815851	0.0974093	0.115393	0.0910918	0.107163	0.107543	0.0926951	0.104587	0.0766686		733.782	0.192887	0.157189	0.147326	0.144311	0.109872	0.0864074	0.0785169	0.0772762	0.0894802	0.100488	0.0855257	0.090613
734.264	0.0685972	0.0599716	0.0657365	0.0603358	0.088855	0.0830978	0.0770689	0.0769594	0.0754379	0.0786065	0.0925487	0.0797248		734.264	0.0914971	0.0526739	0.0702724	0.0816604	0.0971667	0.115106	0.0908022	0.106935	0.107225	0.0923629	0.104251	0.0764781		734.264	0.192597	0.156872	0.147083	0.143951	0.109562	0.0861774	0.0783291	0.0770532	0.0891881	0.100197	0.0853	0.0903904
734.746	0.0685887	0.0599041	0.0655994	0.0603068	0.0887398	0.0829242	0.0768597	0.076881	0.0752677	0.0784604	0.0924012	0.0795823		734.746	0.0914291	0.0526364	0.0701144	0.0816451	0.0969045	0.114786	0.0904801	0.106659	0.106882	0.0920084	0.10389	0.0762586		734.746	0.192216	0.156499	0.146764	0.143528	0.109224	0.0859118	0.078117	0.0767953	0.0888673	0.0998795	0.0850484	0.09014
735.228	0.0685352	0.0597871	0.065434	0.0602384	0.0885866	0.0827376	0.0766204	0.0767661	0.0750796	0.0783036	0.0922262	0.0794102		735.228	0.0913168	0.0525468	0.0699155	0.0815529	0.0966411	0.114457	0.0901409	0.106356	0.106535	0.0916454	0.103521	0.0760326		735.228	0.19178	0.156091	0.146402	0.143068	0.108878	0.0856297	0.0778956	0.0765232	0.0885412	0.0995627	0.0847859	0.0898753
735.71	0.068448	0.0596315	0.0652588	0.0601353	0.0884156	0.0825566	0.0763685	0.0766314	0.0748936	0.0781605	0.0920455	0.0792188		735.71	0.0911698	0.0524203	0.0696913	0.0814021	0.0963924	0.114145	0.0898049	0.106052	0.106208	0.0912925	0.103167	0.0758249		735.71	0.191336	0.155676	0.146034	0.1426	0.108546	0.0853541	0.0776819	0.0762605	0.0882353	0.0992732	0.0845294	0.0896128
736.192	0.0683357	0.0594507	0.0650898	0.0600031	0.0882451	0.0823917	0.076118	0.0764893	0.0747257	0.0780473	0.0918721	0.0790183		736.192	0.0909911	0.0522716	0.0694565	0.0812097	0.0961633	0.113867	0.0894859	0.105762	0.10591	0.0909625	0.102845	0.0756505		736.192	0.190914	0.155271	0.145683	0.142147	0.108238	0.0851012	0.0774866	0.0760257	0.0879667	0.099026	0.0842897	0.0893627
736.674	0.0681995	0.0592554	0.0649332	0.0598454	0.0880838	0.0822403	0.0758737	0.0763428	0.0745814	0.0779646	0.0917047	0.0788132		736.674	0.0907746	0.0521089	0.0692193	0.0809859	0.0959437	0.113622	0.0891851	0.105484	0.105633	0.0906557	0.102555	0.0755085		736.674	0.190517	0.154872	0.145353	0.141708	0.107949	0.0848746	0.0773084	0.0758249	0.0877356	0.0988172	0.0840668	0.0891241
737.157	0.0680326	0.0590513	0.0647843	0.0596629	0.0879278	0.0820879	0.0756312	0.076185	0.0744543	0.0778981	0.0915291	0.078603		737.157	0.0905057	0.0519327	0.0689798	0.0807309	0.0957142	0.113393	0.0888924	0.105205	0.105353	0.0903599	0.102286	0.0753832		737.157	0.19012	0.154457	0.145022	0.141264	0.107658	0.0846662	0.0771359	0.0756518	0.0875263	0.0986273	0.0838504	0.0888863
737.639	0.0678241	0.0588419	0.0646319	0.0594544	0.0877668	0.0819182	0.0753828	0.0760055	0.074331	0.0778273	0.0913277	0.0783865		737.639	0.0901681	0.0517372	0.0687341	0.0804379	0.0954572	0.11316	0.0885944	0.104902	0.105049	0.0900596	0.102017	0.0752539		737.639	0.189688	0.154003	0.144659	0.140792	0.107343	0.0844635	0.0769549	0.0754931	0.0873181	0.0984322	0.0836287	0.0886373
738.121	0.0675628	0.0586304	0.064465	0.0592184	0.0875907	0.0817229	0.0751249	0.0757971	0.0741991	0.0777361	0.091089	0.0781682		738.121	0.0897505	0.0515137	0.0684788	0.0800961	0.0951686	0.112909	0.0882839	0.104563	0.10471	0.0897452	0.101738	0.0751059		738.121	0.189193	0.153498	0.144241	0.140277	0.106991	0.0842589	0.076757	0.0753354	0.0870944	0.0982152	0.083396	0.0883714
738.603	0.0672424	0.0584216	0.0642781	0.0589551	0.0873958	0.0815072	0.0748621	0.0755608	0.0740531	0.0776212	0.0908147	0.0779588		738.603	0.0892511	0.0512554	0.0682155	0.0796954	0.0948612	0.112643	0.0879656	0.104184	0.104345	0.0894196	0.101448	0.0749368		738.603	0.188629	0.152949	0.143762	0.139727	0.106605	0.0840545	0.076545	0.0751716	0.0868527	0.0979744	0.083157	0.0880948
739.085	0.0668624	0.0582202	0.0640723	0.0586647	0.087186	0.0812879	0.074606	0.0753049	0.0738952	0.0774917	0.0905179	0.0777722		739.085	0.088678	0.0509583	0.0679495	0.0792285	0.0945606	0.112376	0.0876537	0.103777	0.103977	0.089097	0.101156	0.0747564		739.085	0.188008	0.152383	0.143231	0.139164	0.106207	0.0838597	0.0763313	0.0750012	0.0866027	0.0977206	0.0829242	0.087822
739.567	0.0664256	0.058027	0.0638525	0.0583464	0.0869666	0.0810841	0.0743685	0.0750398	0.0737319	0.0773624	0.0902154	0.077618		739.567	0.0880431	0.0506213	0.0676862	0.0786905	0.0942923	0.112124	0.0873638	0.103356	0.103633	0.0887943	0.100874	0.0745785		739.567	0.187352	0.151826	0.142666	0.138615	0.105821	0.0836843	0.0761318	0.0748272	0.0863592	0.0974687	0.0827101	0.087568
740.049	0.0659355	0.0578357	0.0636225	0.0579962	0.0867397	0.080907	0.0741541	0.074772	0.0735682	0.0772437	0.0899175	0.0774947		740.049	0.0873566	0.0502439	0.067426	0.0780786	0.0940703	0.111894	0.0871037	0.102928	0.103327	0.0885216	0.100608	0.0744128		740.049	0.18667	0.151294	0.142075	0.138094	0.105463	0.0835303	0.0759564	0.0746509	0.0861326	0.0972274	0.0825192	0.08734
740.531	0.0653919	0.0576317	0.063381	0.0576065	0.0865	0.0807537	0.0739559	0.0744987	0.0734028	0.0771348	0.0896225	0.0773881		740.531	0.08662	0.0498241	0.067161	0.0773899	0.0938887	0.11168	0.0868679	0.10249	0.103054	0.088275	0.100351	0.0742582		740.531	0.185955	0.15078	0.141456	0.137594	0.105133	0.0833878	0.0758036	0.074468	0.0859215	0.0969932	0.0823439	0.0871318
741.013	0.0647897	0.057395	0.0631207	0.0571677	0.086236	0.0806078	0.0737563	0.0742093	0.073228	0.0770228	0.0893149	0.0772756		741.013	0.0858262	0.0493572	0.0668769	0.0766215	0.0937262	0.11146	0.086639	0.102027	0.102795	0.0880387	0.100085	0.0741047		741.013	0.185186	0.15026	0.14079	0.137091	0.104814	0.0832387	0.07566	0.0742698	0.085714	0.0967519	0.0821665	0.0869283
741.495	0.0641216	0.0571079	0.0628323	0.0566728	0.0859375	0.0804493	0.0735357	0.0738902	0.0730353	0.0768911	0.0889757	0.0771365		741.495	0.0849631	0.0488376	0.0665588	0.0757724	0.0935566	0.111215	0.0863987	0.101525	0.102523	0.0877918	0.0997963	0.0739399		741.495	0.184344	0.149706	0.140061	0.136557	0.104484	0.0830651	0.0755078	0.0740476	0.085495	0.0964879	0.0819692	0.0867133
741.978	0.0633809	0.0567606	0.062509	0.0561196	0.0856007	0.0802643	0.0732807	0.0735311	0.0728204	0.0767273	0.0885889	0.0769614		741.978	0.0840188	0.0482606	0.0661969	0.0748437	0.0933608	0.110938	0.086135	0.100978	0.102222	0.087519	0.0994764	0.0737577		741.978	0.183424	0.149103	0.139263	0.135972	0.104125	0.0828584	0.0753319	0.073798	0.0852553	0.0961937	0.0817414	0.0864782
742.46	0.0625654	0.0563558	0.0621506	0.0555141	0.0852334	0.0800526	0.0729902	0.0731297	0.0725872	0.0765323	0.0881509	0.0767562		742.46	0.0829882	0.0476255	0.0657921	0.0738399	0.0931356	0.110635	0.0858509	0.100392	0.101892	0.0872182	0.0991336	0.0735629		742.46	0.182445	0.148454	0.138409	0.135342	0.103734	0.0826248	0.0751284	0.0735258	0.0849976	0.095876	0.0814864	0.0862277
742.942	0.0616775	0.0559069	0.0617625	0.0548669	0.0848499	0.0798267	0.0726745	0.0726912	0.0723467	0.0763194	0.0876692	0.0765388		742.942	0.0818741	0.0469348	0.0653542	0.0727669	0.0928918	0.110329	0.0855605	0.0997865	0.101546	0.0868992	0.0987868	0.0733687		742.942	0.181443	0.147781	0.137528	0.134687	0.103321	0.0823811	0.0749046	0.0732416	0.0847347	0.0955527	0.0812183	0.0859754
743.424	0.0607239	0.0554324	0.0613543	0.0541908	0.0844653	0.0796054	0.0723501	0.0722253	0.072112	0.0761084	0.0871587	0.0763294		743.424	0.0806861	0.0461943	0.064898	0.0716305	0.0926469	0.110039	0.0852822	0.0991796	0.101207	0.086578	0.0984561	0.0731894		743.424	0.180451	0.147109	0.136648	0.134037	0.1029	0.0821461	0.074675	0.0729567	0.0844816	0.0952437	0.0809544	0.0857372
743.906	0.0597129	0.0549491	0.0609338	0.053495	0.0840869	0.079403	0.0720311	0.0717404	0.0718907	0.0759156	0.086633	0.0761399		743.906	0.0794368	0.0454103	0.0644364	0.0704357	0.0924134	0.109777	0.0850276	0.0985829	0.100889	0.0862672	0.0981535	0.0730318		743.906	0.179485	0.14645	0.135789	0.133412	0.102478	0.0819301	0.074454	0.0726768	0.0842469	0.0949621	0.080707	0.0855207
744.388	0.0586524	0.0544664	0.0605051	0.0527823	0.0837103	0.0792221	0.0717232	0.071241	0.0716804	0.0757466	0.0860985	0.0759682		744.388	0.0781375	0.0445876	0.063976	0.0691862	0.0921924	0.109535	0.0847962	0.0979934	0.100594	0.0859695	0.0978758	0.0728912		744.388	0.178534	0.145798	0.13495	0.132813	0.102054	0.0817303	0.0742492	0.0723986	0.084027	0.0947069	0.0804774	0.0853215
744.87	0.0575486	0.0539854	0.0600685	0.0520491	0.0833228	0.0790535	0.0714233	0.0707286	0.0714697	0.075595	0.0855541	0.0758		744.87	0.0767969	0.04373	0.0635161	0.0678876	0.0919742	0.109291	0.0845754	0.0973974	0.100312	0.0856778	0.0976092	0.0727531		744.87	0.17757	0.145129	0.134114	0.132225	0.101615	0.0815314	0.0740603	0.072112	0.0838079	0.0944665	0.0802577	0.0851256
745.352	0.0564079	0.0535015	0.0596231	0.0512879	0.0829109	0.0788823	0.0711231	0.0702042	0.071243	0.0754472	0.0849954	0.0756173		745.352	0.075421	0.0428406	0.0630512	0.0665481	0.0917455	0.109026	0.0843484	0.0967783	0.100028	0.0853809	0.0973366	0.0726016		745.352	0.176564	0.144418	0.133259	0.131625	0.101148	0.0813157	0.0738811	0.071806	0.0835745	0.0942258	0.0800371	0.0849174
745.835	0.055237	0.053009	0.0591705	0.0504924	0.0824685	0.078696	0.0708164	0.0696729	0.070988	0.0752916	0.084421	0.0754083		745.835	0.0740154	0.0419244	0.0625757	0.0651803	0.0914985	0.108727	0.0841038	0.0961277	0.0997327	0.0850716	0.0970493	0.0724282		745.835	0.175506	0.143653	0.132373	0.130996	0.100651	0.0810725	0.0737049	0.0714751	0.0833194	0.0939759	0.0798099	0.0846894
746.317	0.0540449	0.0525055	0.0587172	0.049661	0.0820022	0.078492	0.070502	0.0691434	0.0707014	0.0751244	0.0838363	0.0751747		746.317	0.0725859	0.0409888	0.0620877	0.0637987	0.0912368	0.108404	0.0838421	0.0954509	0.099427	0.0847516	0.0967512	0.0722366		746.317	0.17441	0.142847	0.13146	0.130339	0.100134	0.0808051	0.0735293	0.0711235	0.083049	0.0937195	0.0795798	0.0844469
746.799	0.0528421	0.0519931	0.0582724	0.0487987	0.0815285	0.078277	0.0701845	0.068626	0.0703896	0.0749517	0.083253	0.0749308		746.799	0.0711396	0.0400442	0.0615894	0.062418	0.0909741	0.108079	0.0835749	0.0947648	0.0991222	0.0844307	0.0964563	0.0720399		746.799	0.173314	0.142029	0.13054	0.129667	0.099623	0.0805282	0.0733558	0.0707631	0.082781	0.0934687	0.0793582	0.0842047
747.281	0.0516414	0.0514778	0.057846	0.047918	0.0810675	0.0780631	0.0698705	0.0681289	0.070066	0.0747864	0.0826855	0.0746973		747.281	0.0696851	0.0391031	0.0610866	0.0610503	0.0907263	0.107778	0.083319	0.0940914	0.0988323	0.0841222	0.096181	0.0718535		747.281	0.172257	0.141236	0.129637	0.129002	0.0991412	0.0802616	0.073189	0.0704097	0.0825366	0.0932376	0.0791575	0.0839807
747.763	0.050456	0.0509668	0.0574446	0.0470351	0.0806341	0.0778599	0.0695635	0.0676533	0.0697446	0.0746396	0.0821444	0.0744908		747.763	0.0682326	0.0381786	0.0605853	0.0597046	0.0905039	0.107516	0.0830878	0.0934478	0.0985643	0.0838347	0.0959326	0.0716861		747.763	0.171267	0.140496	0.128773	0.128359	0.0987037	0.0800193	0.0730314	0.0700757	0.0823288	0.0930338	0.0789836	0.0837847
748.245	0.0492995	0.0504663	0.057069	0.046168	0.0802333	0.077669	0.0692612	0.0671941	0.0694354	0.0745163	0.0816331	0.0743173		748.245	0.0667937	0.0372816	0.060091	0.0583882	0.0903058	0.107294	0.0828845	0.09284	0.0983148	0.0835688	0.0957059	0.0715348		748.245	0.170345	0.139816	0.127955	0.127744	0.0983088	0.0798037	0.0728811	0.0697662	0.0821566	0.0928529	0.0788312	0.0836141
748.727	0.0481854	0.0499807	0.0567161	0.0453337	0.0798614	0.0774846	0.0689574	0.0667433	0.0691433	0.0744128	0.0811486	0.0741708		748.727	0.0653829	0.0364211	0.0596087	0.0571093	0.0901219	0.107097	0.0827018	0.0922648	0.0980715	0.0833173	0.0954848	0.071387		748.727	0.169477	0.139183	0.127181	0.127147	0.0979405	0.0796053	0.0727325	0.0694796	0.0820049	0.0926815	0.0786858	0.0834553
749.209	0.0471264	0.0495149	0.0563811	0.0445455	0.0795112	0.0772979	0.0686465	0.0662957	0.068869	0.0743216	0.0806853	0.0740377		749.209	0.0640183	0.0356028	0.0591453	0.0558791	0.0899397	0.106906	0.0825269	0.0917145	0.0978215	0.0830714	0.0952512	0.0712277		749.209	0.168643	0.138581	0.126447	0.126558	0.0975794	0.0794093	0.07258	0.0692109	0.0818526	0.0925041	0.0785305	0.0832909
749.692	0.046134	0.0490741	0.0560619	0.043814	0.0791794	0.0771046	0.0683291	0.0658548	0.0686139	0.0742361	0.0802412	0.0739044		749.692	0.0627212	0.0348304	0.0587105	0.0547124	0.0897533	0.106709	0.0823489	0.0911852	0.0975601	0.082827	0.0949955	0.071049		749.692	0.167833	0.137996	0.125755	0.125974	0.0972132	0.0792054	0.0724218	0.0689571	0.0816829	0.0923121	0.078354	0.0831095
750.174	0.045217	0.0486651	0.0557597	0.043146	0.0788695	0.0769082	0.0680143	0.0654326	0.0683808	0.0741549	0.0798193	0.0737629		750.174	0.0615134	0.0341064	0.0583166	0.0536261	0.0895665	0.106509	0.0821631	0.090681	0.0972944	0.0825881	0.0947206	0.0708545		750.174	0.16706	0.137431	0.125119	0.125403	0.0968444	0.078993	0.0722619	0.0687188	0.0814903	0.0921079	0.0781563	0.0829103
750.656	0.0443823	0.0482948	0.0554783	0.0425463	0.0785917	0.0767191	0.067716	0.0650464	0.0681743	0.0740817	0.0794285	0.0736127		750.656	0.0604158	0.0334339	0.0579747	0.0526368	0.0893924	0.10632	0.0819716	0.0902135	0.0970397	0.0823648	0.0944406	0.0706576		750.656	0.166353	0.1369	0.124558	0.124867	0.0964885	0.0787816	0.0721081	0.0685007	0.0812817	0.0919031	0.0779469	0.0827026
751.138	0.0436346	0.0479674	0.0552218	0.0420181	0.0783556	0.0765493	0.0674478	0.0647122	0.0679975	0.0740217	0.0790781	0.0734573		751.138	0.0594442	0.0328175	0.057691	0.051758	0.0892437	0.106157	0.0817787	0.0897954	0.0968114	0.0821666	0.0941713	0.0704745		751.138	0.165739	0.136426	0.124088	0.124387	0.096165	0.0785847	0.071968	0.0683066	0.081071	0.0917103	0.0777396	0.0824989
751.62	0.0429787	0.0476841	0.0549913	0.0415649	0.0781653	0.0764062	0.0672157	0.0644381	0.0678494	0.0739754	0.0787744	0.0733003		751.62	0.0586092	0.0322637	0.0574641	0.0509995	0.0891263	0.106029	0.0815868	0.0894349	0.0966159	0.0819962	0.0939222	0.0703158		751.62	0.165233	0.136019	0.123714	0.123976	0.0958858	0.0784128	0.0718441	0.0681369	0.08087	0.091536	0.0775458	0.0823073
752.102	0.0424191	0.0474418	0.0547843	0.0411887	0.0780145	0.0762877	0.0670162	0.064222	0.0677226	0.0739359	0.0785176	0.0731414		752.102	0.0579141	0.0317805	0.0572837	0.0503668	0.089033	0.10593	0.0813924	0.0891313	0.0964466	0.0818458	0.0936906	0.0701806		752.102	0.164826	0.135679	0.123423	0.123632	0.0956478	0.0782656	0.071732	0.0679861	0.0806828	0.0913764	0.0773684	0.0821264
752.584	0.0419603	0.047236	0.0545962	0.0408898	0.0778894	0.0761841	0.0668374	0.0640525	0.0676065	0.0738903	0.0783029	0.0729775		752.584	0.0573554	0.0313749	0.0571347	0.0498614	0.088947	0.105842	0.0811892	0.088877	0.0962873	0.081699	0.0934649	0.0700578		752.584	0.164489	0.13539	0.123191	0.123336	0.0954345	0.0781332	0.071622	0.0678454	0.0805041	0.0912197	0.0772037	0.0819472
753.066	0.0416049	0.0470624	0.0544229	0.0406646	0.0777736	0.0760833	0.0666655	0.0639152	0.0674896	0.0738257	0.078124	0.0728061		753.066	0.0569231	0.0310506	0.0570018	0.0494797	0.0888486	0.105745	0.0809728	0.0886619	0.0961209	0.0815387	0.0932322	0.0699328		753.066	0.164186	0.135132	0.122993	0.123068	0.0952225	0.0779997	0.0715043	0.0677071	0.0803255	0.0910538	0.0770449	0.0817592
753.548	0.0413509	0.0469204	0.0542639	0.0405045	0.0776566	0.0759775	0.0664927	0.0637981	0.0673668	0.0737361	0.0779774	0.07263		753.548	0.0566022	0.0308066	0.056875	0.049213	0.0887256	0.105628	0.0807465	0.0884796	0.0959389	0.0813548	0.0929873	0.0697953		753.548	0.163891	0.134894	0.122813	0.122811	0.0949945	0.077852	0.071374	0.0675685	0.0801411	0.0908737	0.076888	0.0815585
754.031	0.0411897	0.0468124	0.0541229	0.0403951	0.0775379	0.0758671	0.0663192	0.0636953	0.0672387	0.0736264	0.077864	0.072458		754.031	0.0563733	0.0306361	0.0567518	0.0490467	0.0885789	0.105493	0.0805219	0.0883295	0.0957451	0.0811479	0.0927368	0.0696442		754.031	0.1636	0.134673	0.122648	0.122558	0.094745	0.0776846	0.0712335	0.0674341	0.0799526	0.0906848	0.0767343	0.0813517
754.513	0.0411068	0.0467422	0.0540053	0.0403189	0.077426	0.0757585	0.0661537	0.0636064	0.067113	0.0735107	0.0777879	0.0723025		754.513	0.0562169	0.0305285	0.056637	0.0489614	0.0884211	0.105356	0.0803149	0.088215	0.0955523	0.0809285	0.0924958	0.0694879		754.513	0.163324	0.13448	0.122508	0.122314	0.0944822	0.077501	0.0710904	0.0673128	0.0797682	0.0904996	0.0765898	0.0811531
754.995	0.0410831	0.0467111	0.0539151	0.0402584	0.0773337	0.0756592	0.0660064	0.0635336	0.0669982	0.0734059	0.0777522	0.0721722		754.995	0.0561148	0.0304717	0.0565371	0.0489353	0.0882702	0.105234	0.0801391	0.0881371	0.0953738	0.0807099	0.092279	0.0693374		754.995	0.163082	0.134325	0.122404	0.122086	0.0942203	0.0773096	0.0709527	0.0672125	0.0795977	0.0903293	0.0764591	0.0809788
755.477	0.0410994	0.0467156	0.0538513	0.0401999	0.0772708	0.0755708	0.0658828	0.0634777	0.0668998	0.0733236	0.0777552	0.0720674		755.477	0.0560524	0.030455	0.0564575	0.0489469	0.088141	0.105135	0.0799978	0.0880897	0.0952142	0.0805014	0.0920913	0.0692004		755.477	0.162883	0.134208	0.122337	0.121877	0.0939705	0.0771189	0.0708229	0.0671357	0.0794447	0.0901773	0.0763412	0.0808374
755.959	0.0411397	0.0467464	0.053808	0.0401362	0.0772391	0.0754867	0.0657794	0.0634357	0.0668176	0.073265	0.0777892	0.0719778		755.959	0.0560191	0.0304697	0.0563981	0.0489786	0.0880383	0.105055	0.0798818	0.0880571	0.0950658	0.0803033	0.0919245	0.0690763		755.959	0.162716	0.134114	0.122296	0.121681	0.0937348	0.0769324	0.0706971	0.0670773	0.0793038	0.0900356	0.0762275	0.0807255
756.441	0.0411947	0.0467905	0.0537766	0.040068	0.0772324	0.0753949	0.0656852	0.0634023	0.0667465	0.0732212	0.0778426	0.0718865		756.441	0.056008	0.0305097	0.0563536	0.0490188	0.0879583	0.104977	0.0797742	0.0880195	0.0949119	0.0801091	0.0917602	0.0689574		756.441	0.16256	0.134017	0.122262	0.121485	0.0935057	0.0767502	0.0705667	0.0670272	0.0791623	0.0898902	0.0761054	0.0806304
756.923	0.0412611	0.0468346	0.0537492	0.0400027	0.0772397	0.0752842	0.0655857	0.0633729	0.0666806	0.0731787	0.0779046	0.0717776		756.923	0.0560143	0.0305693	0.0563158	0.0490616	0.0878916	0.104884	0.0796571	0.0879597	0.094736	0.0799105	0.0915795	0.0688343		756.923	0.162384	0.133894	0.122216	0.121276	0.0932733	0.0765707	0.0704237	0.0669749	0.0790073	0.089729	0.0759644	0.0805354
757.405	0.0413408	0.0468701	0.0537229	0.0399512	0.0772508	0.075152	0.065471	0.0633472	0.066618	0.0731276	0.0779694	0.0716445		757.405	0.0560337	0.0306426	0.0562774	0.0491064	0.0878308	0.104764	0.0795209	0.0878716	0.0945307	0.0797048	0.0913727	0.0687017		757.405	0.162176	0.133733	0.122153	0.121052	0.0930331	0.0763968	0.070267	0.0669156	0.0788328	0.0895502	0.0758028	0.0804289
757.888	0.0414372	0.0468951	0.0537004	0.0399242	0.0772599	0.0750067	0.0653393	0.0633295	0.0665613	0.0730665	0.078038	0.0714931		757.888	0.0560617	0.0307224	0.0562338	0.0491545	0.0877737	0.104622	0.0793675	0.0877625	0.094302	0.0794974	0.0911445	0.0685618		757.888	0.161939	0.133545	0.122083	0.120821	0.0927912	0.0762362	0.0701036	0.0668507	0.0786445	0.0893648	0.0756292	0.0803082
758.37	0.041553	0.0469134	0.0536874	0.0399286	0.0772669	0.0748648	0.0651977	0.0633268	0.066518	0.0730041	0.0781159	0.0713406		758.37	0.0560944	0.0308017	0.0561846	0.0492082	0.0877228	0.104474	0.0792078	0.0876515	0.0940656	0.0793005	0.0909112	0.0684229		758.37	0.161699	0.133356	0.122029	0.120601	0.0925631	0.0760997	0.069947	0.0667877	0.0784573	0.0891915	0.0754596	0.0801794
758.852	0.0416863	0.0469318	0.0536878	0.0399647	0.0772729	0.0747421	0.0650567	0.0633432	0.0664938	0.0729534	0.0782075	0.0712063		758.852	0.056129	0.0308744	0.0561306	0.0492675	0.0876808	0.104339	0.0790543	0.0875576	0.0938377	0.0791257	0.0906906	0.0682922		758.852	0.161484	0.133195	0.122012	0.120405	0.0923647	0.0759945	0.0698097	0.0667328	0.0782875	0.0890458	0.0753082	0.0800508
759.334	0.0418319	0.0469555	0.0537009	0.0400264	0.0772781	0.0746463	0.0649253	0.0633768	0.0664904	0.0729255	0.0783119	0.0711043		759.334	0.0561643	0.0309383	0.0560726	0.0493318	0.0876458	0.104228	0.0789134	0.0874938	0.0936262	0.0789783	0.0904923	0.0681708		759.334	0.161313	0.133081	0.122043	0.120236	0.0922037	0.0759192	0.0696981	0.0666885	0.0781442	0.0889313	0.0751809	0.0799257
759.816	0.0419805	0.0469858	0.0537189	0.0401021	0.0772792	0.0745713	0.0648059	0.0634178	0.0665009	0.0729232	0.0784202	0.0710371		759.816	0.0562007	0.0309938	0.0560098	0.0493984	0.0876089	0.104139	0.0787816	0.087459	0.0934266	0.0788527	0.0903118	0.0680502		759.816	0.161187	0.133012	0.122109	0.12008	0.0920732	0.0758612	0.0696078	0.0666491	0.0780235	0.088835	0.0750713	0.0797994
760.298	0.0421234	0.0470201	0.0537312	0.0401791	0.077272	0.074501	0.0646962	0.0634531	0.0665145	0.0729404	0.0785196	0.0709969		760.298	0.0562418	0.0310459	0.0559418	0.0494674	0.087559	0.104059	0.0786483	0.087442	0.0932256	0.0787363	0.0901347	0.0679161		760.298	0.161086	0.132967	0.122182	0.119918	0.0919539	0.0758014	0.0695278	0.0666066	0.0779105	0.0887337	0.0749647	0.0796614
760.78	0.0422504	0.0470517	0.0537292	0.0402438	0.077253	0.0744165	0.0645889	0.0634687	0.0665171	0.0729654	0.0785964	0.0709694		760.78	0.0562854	0.0310961	0.0558672	0.0495355	0.0874851	0.10397	0.0785026	0.0874242	0.0930099	0.0786124	0.0899404	0.0677554		760.78	0.16098	0.132917	0.122228	0.119725	0.0918195	0.0757185	0.0694425	0.066552	0.0777858	0.0886037	0.0748427	0.0794994
761.262	0.0423555	0.0470748	0.0537109	0.0402876	0.0772251	0.0743058	0.0644796	0.0634579	0.0665007	0.0729867	0.0786446	0.0709424		761.262	0.0563297	0.0311457	0.0557884	0.0496018	0.0873859	0.10386	0.0783404	0.087392	0.0927741	0.0784707	0.0897173	0.0675635		761.262	0.160843	0.132839	0.122223	0.11949	0.0916492	0.0756003	0.0693424	0.0664833	0.0776349	0.088433	0.0746947	0.0793094
761.744	0.0424379	0.0470882	0.0536842	0.0403094	0.0771978	0.0741708	0.0643699	0.0634236	0.0664659	0.0729988	0.0786686	0.0709109		761.744	0.0563719	0.0311944	0.0557115	0.0496664	0.0872714	0.103729	0.0781686	0.0873411	0.0925263	0.0783109	0.0894682	0.0673491		761.744	0.160667	0.132724	0.12216	0.11922	0.0914362	0.0754491	0.069228	0.0664078	0.0774561	0.088228	0.0745224	0.0791004
762.227	0.0425014	0.0470935	0.0536632	0.0403146	0.0771831	0.0740254	0.0642657	0.0633759	0.0664208	0.0730025	0.0786806	0.070877		762.227	0.0564087	0.0312393	0.0556441	0.049729	0.0871581	0.103587	0.0780014	0.0872762	0.0922827	0.0781412	0.0892088	0.0671301		762.227	0.160462	0.13258	0.122054	0.118938	0.0911875	0.0752796	0.069109	0.0663376	0.0772597	0.0880097	0.0743385	0.0788903
762.709	0.0425524	0.0470949	0.0536632	0.0403138	0.0771897	0.073889	0.0641739	0.0633269	0.0663756	0.0730029	0.0786946	0.070846		762.709	0.0564366	0.0312768	0.055591	0.0497874	0.0870618	0.103446	0.0778528	0.0872057	0.0920591	0.0779722	0.0889591	0.0669272		762.709	0.160243	0.132423	0.12193	0.11867	0.0909193	0.0751116	0.0689995	0.0662844	0.0770635	0.0878034	0.0741596	0.0786996
763.191	0.0425981	0.0470961	0.0536938	0.040319	0.0772181	0.073778	0.0640979	0.063285	0.0663378	0.0730051	0.0787201	0.0708207		763.191	0.0564538	0.0313039	0.0555531	0.0498378	0.0869893	0.103315	0.0777295	0.0871347	0.091862	0.0778114	0.0887345	0.0667545		763.191	0.160025	0.132266	0.121813	0.118432	0.0906482	0.0749621	0.068911	0.0662533	0.0768839	0.0876276	0.0739992	0.0785421
763.673	0.0426442	0.0470987	0.0537543	0.0403396	0.0772586	0.0736981	0.0640341	0.0632517	0.066307	0.0730098	0.078757	0.0707976		763.673	0.0564595	0.0313187	0.0555252	0.0498744	0.0869357	0.103191	0.0776266	0.0870599	0.0916853	0.0776577	0.088538	0.066615		763.673	0.159806	0.132112	0.121713	0.118223	0.090384	0.0748384	0.0688481	0.0662401	0.0767294	0.0874851	0.0738615	0.0784194
764.155	0.0426933	0.0471009	0.0538341	0.0403788	0.0772958	0.0736442	0.0639741	0.0632226	0.0662771	0.0730147	0.0787985	0.0707681		764.155	0.0564538	0.0313216	0.0555	0.0498904	0.0868878	0.103065	0.0775309	0.0869724	0.0915138	0.0775045	0.0883613	0.0665019		764.155	0.159575	0.131958	0.121629	0.118031	0.0901292	0.0747378	0.0688077	0.0662337	0.0765987	0.0873641	0.0737422	0.078322
764.637	0.0427451	0.0471011	0.0539159	0.0404331	0.0773149	0.0736047	0.0639082	0.0631918	0.0662392	0.0730164	0.0788344	0.0707227		764.637	0.0564364	0.0313143	0.0554704	0.0498795	0.0868315	0.102931	0.0774279	0.0868616	0.0913328	0.077345	0.0881909	0.0664028		764.637	0.159318	0.131794	0.121548	0.117837	0.089883	0.0746521	0.0687818	0.0662228	0.0764847	0.0872453	0.0736328	0.0782351
765.119	0.0427959	0.047098	0.0539821	0.0404925	0.0773089	0.0735688	0.0638312	0.063156	0.0661881	0.0730148	0.0788581	0.0706574		765.119	0.0564059	0.0312989	0.0554351	0.0498374	0.0867595	0.102789	0.0773104	0.0867234	0.0911377	0.0771777	0.0880173	0.0663083		765.119	0.159027	0.131619	0.121459	0.117629	0.0896462	0.0745734	0.0687629	0.0662015	0.0763794	0.0871127	0.0735273	0.0781468
765.601	0.0428396	0.0470927	0.0540197	0.0405437	0.0772803	0.0735321	0.0637443	0.0631167	0.0661251	0.0730142	0.0788688	0.0705757		765.601	0.0563575	0.0312766	0.0553972	0.0497614	0.0866743	0.102651	0.0771817	0.0865636	0.0909367	0.0770101	0.0878396	0.0662147		765.601	0.158707	0.131442	0.121357	0.117408	0.089425	0.074499	0.0687474	0.0661721	0.0762789	0.0869604	0.0734248	0.0780529
766.083	0.0428694	0.0470875	0.0540236	0.0405744	0.0772395	0.0734966	0.063654	0.063079	0.066058	0.0730226	0.0788715	0.0704888		766.083	0.0562852	0.0312475	0.0553637	0.0496517	0.0865858	0.102533	0.0770539	0.0863958	0.0907482	0.076855	0.087665	0.0661245		766.083	0.158375	0.13128	0.121248	0.117186	0.0892294	0.0744313	0.068735	0.066143	0.0761848	0.086795	0.0733303	0.0779573
766.566	0.0428788	0.0470844	0.0539955	0.0405772	0.0771977	0.0734675	0.0635675	0.0630473	0.0659973	0.0730459	0.0788718	0.070409		766.566	0.0561813	0.0312108	0.0553398	0.0495099	0.0865039	0.102451	0.0769404	0.0862352	0.0905898	0.0767241	0.087503	0.0660407		766.566	0.158046	0.131145	0.121138	0.116978	0.0890674	0.0743743	0.0687269	0.0661229	0.0761003	0.0866292	0.0732489	0.077867
767.048	0.0428618	0.0470827	0.0539413	0.040551	0.0771597	0.0734466	0.0634874	0.0630205	0.0659506	0.0730842	0.078871	0.0703442		767.048	0.0560396	0.0311646	0.0553261	0.0493387	0.086432	0.102405	0.0768484	0.0860911	0.0904688	0.0766212	0.0873574	0.0659624		767.048	0.157725	0.131039	0.12103	0.116791	0.0889385	0.0743278	0.0687217	0.0661139	0.0760263	0.0864746	0.0731815	0.0777859
767.53	0.0428161	0.0470792	0.0538686	0.0405014	0.0771224	0.0734295	0.0634099	0.062992	0.0659197	0.0731301	0.0788639	0.0702945		767.53	0.0558564	0.0311069	0.0553162	0.0491426	0.0863646	0.102385	0.0767745	0.0859631	0.0903782	0.0765391	0.0872234	0.0658818		767.53	0.157403	0.130951	0.120922	0.11662	0.088831	0.074286	0.0687137	0.0661098	0.0759593	0.0863362	0.0731226	0.0777107
768.012	0.0427415	0.0470686	0.0537852	0.0404374	0.0770765	0.0734059	0.0633257	0.0629513	0.0659003	0.0731711	0.0788402	0.0702533		768.012	0.0556328	0.0310358	0.0552999	0.0489258	0.0862913	0.102368	0.0767071	0.0858423	0.0902989	0.0764618	0.0870883	0.0657871		768.012	0.157056	0.130857	0.120802	0.116448	0.0887252	0.0742379	0.0686946	0.0660977	0.0758911	0.0862113	0.0730621	0.0776323
768.494	0.0426414	0.0470468	0.053698	0.040368	0.0770126	0.0733645	0.0632256	0.0628896	0.0658852	0.0731961	0.0787899	0.0702113		768.494	0.055374	0.0309494	0.0552669	0.0486925	0.0862043	0.102336	0.0766329	0.0857173	0.0902097	0.0763722	0.086939	0.0656687		768.494	0.156665	0.130733	0.120661	0.116255	0.0886009	0.0741728	0.0686578	0.066065	0.0758148	0.0860938	0.0729903	0.0775406
768.976	0.0425208	0.0470129	0.0536146	0.0402993	0.0769284	0.0732992	0.0631059	0.0628046	0.0658684	0.0732009	0.0787085	0.070163		768.976	0.0550888	0.0308462	0.0552117	0.0484455	0.0861054	0.102279	0.0765446	0.085581	0.0900971	0.0762589	0.0867695	0.0655254		768.976	0.156222	0.130568	0.120495	0.116031	0.0884465	0.0740867	0.0686021	0.0660056	0.0757281	0.0859793	0.0729041	0.0774314
769.458	0.0423852	0.0469699	0.0535412	0.040232	0.0768309	0.0732126	0.0629715	0.0627028	0.0658481	0.0731905	0.0785992	0.0701087		769.458	0.0547864	0.0307248	0.0551356	0.0481851	0.0860068	0.102207	0.0764442	0.0854342	0.0899609	0.0761218	0.0865838	0.065366		769.458	0.15574	0.130367	0.120309	0.115779	0.0882629	0.0739842	0.0685335	0.0659241	0.0756359	0.0858688	0.0728077	0.0773087
769.94	0.0422387	0.0469223	0.0534821	0.0401619	0.0767339	0.073114	0.0628332	0.0625963	0.0658252	0.0731765	0.0784713	0.0700534		769.94	0.0544745	0.0305844	0.0550453	0.0479089	0.0859262	0.102135	0.0763412	0.0852845	0.0898116	0.0759694	0.0863938	0.0652069		769.94	0.155247	0.130149	0.120118	0.115511	0.0880613	0.0738766	0.0684625	0.0658326	0.0755469	0.0857664	0.0727108	0.0771828
770.423	0.0420823	0.0468741	0.0534362	0.0400823	0.0766513	0.0730141	0.0627034	0.0624976	0.0658013	0.0731702	0.078335	0.0700023		770.423	0.0541584	0.0304255	0.0549485	0.0476123	0.0858768	0.102082	0.0762452	0.0851402	0.0896626	0.0758135	0.0862118	0.0650638		770.423	0.154774	0.129934	0.119935	0.115245	0.0878571	0.0737761	0.0683985	0.065745	0.0754688	0.0856752	0.0726215	0.0770649
770.905	0.0419145	0.0468259	0.0533979	0.0399885	0.0765911	0.0729192	0.0625903	0.0624143	0.0657753	0.0731765	0.0781977	0.0699563		770.905	0.0538415	0.0302512	0.0548512	0.0472918	0.0858603	0.102052	0.0761599	0.0850053	0.0895216	0.0756625	0.0860432	0.0649448		770.905	0.154342	0.129733	0.119764	0.114991	0.0876605	0.0736898	0.0683461	0.0656705	0.0754028	0.0855923	0.0725421	0.0769605
771.387	0.0417327	0.0467744	0.0533578	0.0398793	0.0765515	0.0728269	0.0624939	0.0623458	0.065741	0.0731906	0.0780621	0.0699096		771.387	0.0535261	0.0300668	0.0547536	0.0469476	0.0858626	0.102036	0.0760785	0.0848749	0.0893853	0.0755169	0.0858831	0.0648461		771.387	0.153955	0.129544	0.119603	0.114748	0.0874717	0.0736161	0.0683017	0.0656087	0.0753409	0.0855071	0.0724664	0.076866
771.869	0.0415354	0.0467154	0.0533063	0.0397591	0.0765236	0.0727292	0.0624075	0.0622857	0.0656903	0.0732015	0.0779284	0.0698526		771.869	0.0532159	0.0298793	0.0546528	0.0465856	0.0858611	0.102014	0.0759875	0.0847388	0.0892419	0.0753705	0.0857194	0.0647555		771.869	0.1536	0.129353	0.11944	0.114505	0.0872828	0.0735464	0.0682565	0.0655518	0.0752693	0.0854057	0.0723838	0.0767713
772.351	0.0413257	0.0466466	0.0532395	0.0396366	0.0764973	0.0726183	0.0623231	0.0622263	0.0656176	0.0731983	0.0777998	0.0697777		772.351	0.0529172	0.0296974	0.054546	0.0462193	0.0858338	0.101963	0.0758741	0.0845878	0.0890796	0.0752166	0.085541	0.0646588		772.351	0.153261	0.129149	0.119268	0.114253	0.0870835	0.073472	0.0682019	0.0654905	0.0751756	0.0852781	0.0722855	0.0766666
772.833	0.0411117	0.0465721	0.0531608	0.039522	0.0764673	0.0724935	0.0622357	0.0621639	0.065524	0.0731785	0.0776863	0.069685		772.833	0.0526382	0.029528	0.0544338	0.0458673	0.0857704	0.101876	0.0757339	0.0844204	0.0888946	0.0750535	0.0853452	0.0645482		772.833	0.152928	0.128934	0.119089	0.113989	0.0868691	0.0733895	0.068135	0.0654201	0.0750556	0.0851246	0.0721715	0.0765483
773.315	0.040907	0.0465009	0.0530817	0.0394237	0.076437	0.0723636	0.0621462	0.0621012	0.0654189	0.0731504	0.0776035	0.0695835		773.315	0.0523868	0.0293768	0.0543215	0.0455487	0.0856768	0.10176	0.0755752	0.0842454	0.0886948	0.0748874	0.0851407	0.0644254		773.315	0.152603	0.128724	0.118917	0.11372	0.086644	0.0733042	0.0680603	0.0653442	0.0749162	0.084957	0.0720511	0.0764224
773.797	0.0407285	0.0464461	0.0530172	0.0393463	0.0764161	0.0722454	0.0620613	0.0620459	0.065318	0.0731315	0.0775692	0.0694893		773.797	0.0521695	0.0292468	0.0542185	0.0452802	0.085572	0.101634	0.075416	0.0840796	0.0884975	0.0747307	0.0849442	0.0643015		773.797	0.152297	0.128552	0.118774	0.113465	0.0864207	0.0732289	0.0679883	0.0652738	0.0747727	0.0847947	0.07194	0.0763017
774.279	0.0405937	0.0464193	0.0529804	0.03929	0.0764158	0.0721558	0.0619885	0.0620072	0.0652372	0.0731403	0.0775946	0.0694181		774.279	0.0519904	0.0291394	0.0541335	0.0450718	0.0854784	0.101522	0.0752765	0.0839408	0.0883204	0.0745965	0.0847714	0.0641888		774.279	0.152024	0.128445	0.118678	0.11324	0.0862129	0.0731768	0.0679296	0.0652217	0.0746417	0.0846548	0.0718518	0.0761986
774.762	0.040518	0.0464267	0.0529781	0.0392531	0.0764434	0.0721041	0.0619317	0.0619908	0.0651872	0.0731883	0.0776794	0.0693795		774.762	0.0518511	0.0290562	0.0540719	0.0449266	0.0854117	0.101436	0.0751697	0.08384	0.0881733	0.0744918	0.0846283	0.0640951		774.762	0.151788	0.12842	0.118633	0.113052	0.0860284	0.073156	0.0678901	0.0651962	0.0745332	0.0845448	0.0717907	0.0761183
775.244	0.0405111	0.0464665	0.0530081	0.0392338	0.0764983	0.0720871	0.0618889	0.061997	0.0651696	0.0732741	0.07781	0.0693732		775.244	0.0517514	0.0289994	0.0540333	0.0448421	0.0853748	0.101377	0.0750967	0.0837768	0.0880533	0.0744144	0.0845077	0.0640178		775.244	0.151583	0.128471	0.118631	0.112895	0.0858652	0.0731648	0.0678675	0.0651968	0.0744463	0.0844583	0.0717486	0.0760544
775.726	0.0405774	0.0465314	0.0530632	0.039233	0.0765751	0.0720923	0.061854	0.0620229	0.0651787	0.073386	0.0779657	0.0693919		775.726	0.0516926	0.0289727	0.0540138	0.0448136	0.0853602	0.10133	0.075048	0.0837421	0.0879483	0.0743554	0.0843931	0.063947		775.726	0.151394	0.128574	0.118651	0.11275	0.0857144	0.0731944	0.0678547	0.0652167	0.0743713	0.0843796	0.0717099	0.0759931
776.208	0.0407131	0.046611	0.0531333	0.039254	0.076666	0.0721028	0.0618202	0.0620647	0.0652044	0.0735064	0.0781266	0.0694256		776.208	0.0516752	0.028979	0.054008	0.0448353	0.0853554	0.101281	0.0750088	0.083723	0.0878437	0.0743023	0.0842662	0.0638691		776.208	0.151211	0.128697	0.118674	0.1126	0.0855647	0.0732329	0.0678434	0.0652457	0.0742944	0.0842916	0.071658	0.0759179
776.69	0.0409082	0.0466979	0.0532123	0.0393012	0.0767674	0.0721071	0.061786	0.0621232	0.0652391	0.0736219	0.0782832	0.0694684		776.69	0.0517012	0.0290198	0.0540138	0.0449027	0.0853524	0.101222	0.0749682	0.0837108	0.0877322	0.0742474	0.0841179	0.0637765		776.69	0.151036	0.128818	0.118691	0.112434	0.0854117	0.0732739	0.0678306	0.0652783	0.0742074	0.0841852	0.0715852	0.0758203
777.172	0.0411475	0.0467887	0.0532988	0.0393773	0.0768794	0.0721041	0.0617557	0.0622028	0.0652795	0.073728	0.0784386	0.0695199		777.172	0.0517699	0.0290926	0.0540319	0.0450114	0.085351	0.101159	0.0749228	0.0837034	0.0876161	0.0741884	0.0839513	0.0636694		777.172	0.150886	0.128928	0.118709	0.112256	0.085259	0.0733179	0.0678196	0.0653153	0.0741097	0.0840631	0.0714951	0.0757025
777.654	0.0414136	0.0468858	0.0533964	0.0394813	0.0770061	0.0721025	0.0617395	0.0623106	0.0653279	0.0738312	0.0786076	0.0695848		777.654	0.0518789	0.0291922	0.0540659	0.0451563	0.0853577	0.101108	0.0748773	0.0837066	0.0875064	0.074129	0.0837803	0.0635564		777.654	0.150787	0.129039	0.118748	0.112079	0.0851169	0.073373	0.0678189	0.065365	0.0740097	0.0839385	0.0714019	0.0755768
778.136	0.0416898	0.046994	0.0535088	0.0396072	0.0771491	0.0721153	0.0617464	0.0624507	0.0653883	0.073943	0.0788068	0.0696657		778.136	0.0520218	0.0293114	0.0541181	0.0453302	0.0853782	0.101085	0.0748384	0.0837262	0.0874126	0.0740729	0.0836204	0.0634484		778.136	0.15076	0.129166	0.11883	0.111918	0.0849943	0.0734483	0.0678364	0.0654364	0.0739187	0.0838261	0.0713211	0.0754592
778.619	0.0419631	0.047117	0.0536375	0.0397461	0.0773057	0.0721521	0.061781	0.0626211	0.0654632	0.0740744	0.0790469	0.0697598		778.619	0.0521902	0.0294439	0.0541867	0.0455235	0.0854117	0.101097	0.0748099	0.0837635	0.0873364	0.07402	0.0834798	0.0633528		778.619	0.15081	0.129324	0.118965	0.111779	0.0848928	0.0735478	0.0678748	0.0655348	0.0738443	0.0837351	0.0712619	0.0753614
779.101	0.0422268	0.0472556	0.0537795	0.0398886	0.0774687	0.0722138	0.0618399	0.0628127	0.0655506	0.0742303	0.0793266	0.0698573		779.101	0.0523747	0.0295863	0.0542646	0.0457258	0.0854475	0.101134	0.0747873	0.0838113	0.0872669	0.0739648	0.0833543	0.063269		779.101	0.150923	0.129514	0.119149	0.111658	0.0848026	0.0736672	0.0679289	0.0656584	0.0737866	0.0836642	0.0712221	0.0752856
779.583	0.0424803	0.0474074	0.0539287	0.0400272	0.0776311	0.0722924	0.0619145	0.0630131	0.0656458	0.0744092	0.0796342	0.0699456		779.583	0.0525677	0.0297392	0.0543419	0.0459278	0.08547	0.101176	0.0747615	0.0838567	0.0871854	0.0738993	0.0832304	0.0631904		779.583	0.151069	0.129727	0.119368	0.111542	0.0847075	0.0737957	0.0679892	0.0657995	0.0737392	0.0836032	0.0711902	0.0752262
780.065	0.0427299	0.0475689	0.0540798	0.0401588	0.0777923	0.0723762	0.0619956	0.0632122	0.0657438	0.0746076	0.0799542	0.0700164		780.065	0.0527648	0.0299065	0.0544089	0.0461234	0.0854665	0.101199	0.0747231	0.0838867	0.0870733	0.0738178	0.0830924	0.0631085		780.065	0.15122	0.129952	0.119601	0.111417	0.0845919	0.0739208	0.068047	0.065949	0.0736934	0.0835398	0.0711507	0.075173
780.547	0.042985	0.0477382	0.054231	0.0402841	0.0779619	0.0724569	0.0620784	0.0634076	0.0658437	0.0748243	0.0802752	0.0700721		780.547	0.0529651	0.030092	0.0544608	0.0463109	0.0854354	0.101189	0.0746691	0.0838953	0.0869224	0.073722	0.0829321	0.0630184		780.547	0.151359	0.130187	0.119839	0.111277	0.0844505	0.0740356	0.0681002	0.0661024	0.0736432	0.0834667	0.0710928	0.0751191
781.029	0.0432557	0.0479159	0.0543849	0.0404057	0.0781582	0.072533	0.0621651	0.0636056	0.0659495	0.0750634	0.0805955	0.070127		781.029	0.053171	0.0302971	0.0544986	0.0464929	0.0853887	0.101149	0.0746051	0.0838864	0.0867386	0.0736207	0.0827534	0.0629222		781.029	0.151491	0.130439	0.120082	0.11113	0.0842909	0.0741416	0.068155	0.0662616	0.073589	0.0833839	0.0710145	0.075063
781.511	0.0435493	0.0481046	0.0545465	0.0405255	0.078401	0.0726108	0.062263	0.0638178	0.0660693	0.075333	0.080923	0.0702028		781.511	0.0533851	0.0305182	0.054528	0.046675	0.0853469	0.101092	0.074543	0.0838724	0.0865395	0.0735261	0.08257	0.062827		781.511	0.151634	0.130728	0.120343	0.110989	0.0841308	0.0742474	0.0682224	0.0664341	0.0735351	0.0832977	0.0709217	0.0750086
781.993	0.0438674	0.0483065	0.0547199	0.0406435	0.0787021	0.0726987	0.0623791	0.0640551	0.0662104	0.0756395	0.0812702	0.0703194		781.993	0.053609	0.0307464	0.0545551	0.0468634	0.0853293	0.101039	0.0744938	0.0838674	0.0863459	0.0734463	0.0823983	0.0627402		781.993	0.151813	0.131073	0.120637	0.110867	0.0839894	0.0743633	0.0683125	0.0666274	0.0734859	0.0832136	0.0708231	0.0749601
782.476	0.0442068	0.0485217	0.0549048	0.0407565	0.0790587	0.072802	0.0625155	0.0643215	0.0663759	0.0759825	0.0816475	0.0704859		782.476	0.0538425	0.03097	0.0545838	0.0470637	0.0853447	0.100999	0.0744616	0.0838811	0.0861725	0.0733807	0.0822485	0.0626643		782.476	0.152041	0.131479	0.120972	0.110766	0.0838775	0.0744951	0.0684283	0.0668442	0.0734407	0.0831312	0.0707243	0.0749169
782.958	0.0445599	0.0487464	0.0550961	0.0408602	0.0794526	0.0729184	0.0626661	0.0646118	0.0665626	0.0763517	0.0820577	0.0706967		782.958	0.0540832	0.0311768	0.0546129	0.0472798	0.0853858	0.100975	0.0744399	0.0839148	0.0860224	0.0733183	0.0821192	0.0625952		782.958	0.152315	0.131936	0.121344	0.110675	0.0837928	0.0746412	0.0685627	0.0670795	0.0733919	0.0830423	0.0706238	0.0748711
783.44	0.0449188	0.0489757	0.0552883	0.040952	0.0798582	0.0730401	0.0628209	0.0649149	0.0667638	0.0767301	0.082497	0.0709353		783.44	0.0543286	0.0313585	0.0546394	0.0475149	0.0854346	0.100955	0.0744157	0.0839635	0.0858895	0.0732435	0.0819999	0.0625244		783.44	0.152622	0.13242	0.12174	0.110575	0.0837225	0.0747947	0.0687031	0.0673239	0.0733288	0.0829358	0.0705159	0.074811
783.922	0.0452788	0.0492059	0.055479	0.0410324	0.0802534	0.0731592	0.0629699	0.06522	0.0669725	0.0771008	0.082959	0.0711808		783.922	0.0545776	0.0315134	0.0546601	0.0477723	0.0854709	0.100928	0.0743757	0.084021	0.0857645	0.0731441	0.0818768	0.0624447		783.922	0.152946	0.132904	0.122145	0.110448	0.0836501	0.0749488	0.0688374	0.0675686	0.0732424	0.0828047	0.0703958	0.0747263
784.404	0.0456417	0.0494388	0.0556746	0.0411072	0.0806311	0.0732754	0.0631104	0.0655233	0.067187	0.077456	0.0834421	0.0714204		784.404	0.0548326	0.0316475	0.0546769	0.0480567	0.0854847	0.100891	0.0743152	0.0840865	0.0856435	0.0730185	0.0817414	0.062356		784.404	0.153283	0.133373	0.122553	0.110287	0.0835659	0.0751041	0.0689629	0.0678127	0.0731322	0.0826543	0.0702656	0.0746158
784.886	0.0460163	0.0496817	0.0558896	0.0411853	0.0810018	0.0733987	0.0632494	0.0658305	0.0674118	0.0778009	0.0839516	0.0716526		784.886	0.0550998	0.031773	0.0546963	0.0483741	0.0854804	0.100852	0.0742405	0.084167	0.0855306	0.0728773	0.081595	0.0622662		784.886	0.153647	0.133833	0.122973	0.110106	0.0834716	0.0752708	0.0690881	0.0680652	0.0730075	0.0825019	0.0701367	0.0744883
785.368	0.0464169	0.0499458	0.0561432	0.0412773	0.0813893	0.0735479	0.0634021	0.0661544	0.0676561	0.0781523	0.0844998	0.0718881		785.368	0.0553889	0.0319059	0.0547288	0.0487322	0.0854764	0.100831	0.0741669	0.0842745	0.0854368	0.0727385	0.0814468	0.062189		785.368	0.154064	0.134306	0.123422	0.109928	0.0833794	0.0754669	0.069231	0.0683421	0.0728836	0.0823718	0.0700263	0.0743609
785.85	0.0468604	0.0502424	0.0564511	0.0413928	0.0818195	0.0737426	0.0635849	0.0665084	0.0679289	0.0785308	0.0851003	0.0721425		785.85	0.0557117	0.0320618	0.0547844	0.0491385	0.0854949	0.100845	0.0741111	0.0844199	0.0853722	0.0726193	0.081308	0.0621364		785.85	0.154561	0.134823	0.123916	0.109778	0.0833053	0.0757104	0.0694099	0.0686592	0.0727751	0.0822846	0.0699503	0.0742512
786.332	0.0473617	0.0505781	0.0568204	0.0415388	0.0823072	0.0739954	0.0638101	0.0669004	0.0682342	0.0789526	0.0857606	0.0724282		786.332	0.0560802	0.0322546	0.0548697	0.0495998	0.0855523	0.100906	0.074083	0.084607	0.0853398	0.0725277	0.0811848	0.0621132		786.332	0.155152	0.135406	0.124466	0.109673	0.0832603	0.076012	0.069636	0.0690245	0.0726897	0.0822487	0.0699154	0.0741701
786.814	0.0479314	0.0509535	0.0572456	0.04172	0.0828511	0.0743052	0.0640807	0.067329	0.0685696	0.079422	0.086479	0.0727482		786.814	0.0565047	0.0324933	0.0549861	0.0501209	0.0856522	0.10101	0.0740819	0.0848292	0.0853322	0.0724604	0.0810752	0.062115		786.814	0.155832	0.136062	0.125064	0.109614	0.0832456	0.0763708	0.0699067	0.0694345	0.0726254	0.0822563	0.0699171	0.0741189
787.297	0.0485732	0.0513628	0.0577114	0.0419389	0.0834341	0.0746581	0.0643915	0.0677858	0.0689264	0.0799317	0.0872445	0.0730967		787.297	0.0569934	0.0327826	0.0551317	0.0507047	0.0857853	0.101142	0.0740983	0.0850738	0.0853352	0.0724062	0.0809712	0.0621301		787.297	0.15658	0.13678	0.125695	0.109589	0.0832526	0.076775	0.0702069	0.069876	0.0725736	0.0822884	0.0699409	0.0740907
787.779	0.0492849	0.0517978	0.0581987	0.0421977	0.0840334	0.0750332	0.0647336	0.0682612	0.069295	0.0804679	0.0880436	0.0734632		787.779	0.0575505	0.0331224	0.0553028	0.0513511	0.0859365	0.101284	0.0741203	0.085327	0.0853356	0.0723535	0.080865	0.0621472		787.779	0.157369	0.137539	0.126343	0.109581	0.0832696	0.0772077	0.0705158	0.0703328	0.0725261	0.0823243	0.0699702	0.0740766
788.261	0.0500591	0.0522516	0.0586912	0.0424969	0.0846308	0.0754109	0.0650992	0.0687502	0.0696693	0.0810177	0.0888657	0.0738399		788.261	0.058176	0.0335092	0.0554972	0.0520575	0.0860917	0.101428	0.0741409	0.0855823	0.0853273	0.0722982	0.0807557	0.0621604		788.261	0.158181	0.138323	0.127001	0.109581	0.0832888	0.0776537	0.0708152	0.0707936	0.0724804	0.0823509	0.0699934	0.0740709
788.743	0.0508846	0.0527194	0.0591801	0.0428355	0.0852193	0.075779	0.065484	0.0692554	0.0700469	0.0815739	0.0897066	0.0742244		788.743	0.0588642	0.033936	0.0557129	0.0528179	0.0862435	0.101572	0.0741605	0.0858415	0.0853137	0.0722449	0.0806496	0.0621714		788.743	0.159014	0.139123	0.127673	0.109589	0.0833094	0.0781037	0.0710957	0.071256	0.072442	0.082367	0.070008	0.0740748
789.225	0.0517487	0.0531998	0.0596636	0.0432078	0.0858041	0.0761347	0.0658868	0.0697835	0.0704289	0.0821357	0.0905679	0.0746203		789.225	0.0596047	0.0343936	0.0559465	0.0536232	0.0863915	0.101723	0.0741859	0.0861129	0.0853044	0.0722041	0.0805576	0.0621866		789.225	0.159873	0.13994	0.128376	0.109612	0.0833374	0.0785543	0.0713584	0.0717257	0.0724206	0.0823811	0.0700193	0.0740933
789.707	0.0526362	0.0536903	0.0601429	0.043604	0.0863952	0.0764805	0.0663042	0.0703393	0.0708147	0.0827046	0.0914506	0.075031		789.707	0.0603815	0.0348712	0.0561895	0.0544607	0.0865367	0.101886	0.0742224	0.0864027	0.0853055	0.0721837	0.0804863	0.0622107		789.707	0.160766	0.140775	0.129118	0.109655	0.0833781	0.0790027	0.07161	0.0722091	0.0724231	0.0824022	0.0700335	0.0741299
790.189	0.0535308	0.0541851	0.0606168	0.0440087	0.0869985	0.0768173	0.0667269	0.0709186	0.0711983	0.0832775	0.0923478	0.0754544		790.189	0.0611752	0.0353569	0.0564279	0.0553143	0.0866762	0.102055	0.0742687	0.0867081	0.0853137	0.0721819	0.0804316	0.0622405		790.189	0.161684	0.141621	0.129894	0.109716	0.0834296	0.0794419	0.0718568	0.0727057	0.0724469	0.0824319	0.0700522	0.0741804
790.671	0.0544146	0.0546745	0.0610788	0.0444041	0.0876102	0.0771412	0.0671387	0.0715057	0.0715689	0.0838444	0.0932418	0.0758803		790.671	0.0619647	0.0358388	0.0566433	0.0561659	0.0868005	0.102212	0.0743134	0.0870157	0.0853142	0.0721853	0.0803776	0.0622645		790.671	0.162601	0.142455	0.13068	0.109779	0.0834801	0.0798591	0.0720993	0.0732034	0.0724792	0.0824609	0.0700686	0.0742327
791.154	0.0552698	0.0551459	0.0615181	0.0447735	0.0882177	0.0774433	0.0675203	0.0720778	0.0719138	0.0843909	0.0941073	0.0762945		791.154	0.0627303	0.0363064	0.0568198	0.0569971	0.086898	0.102333	0.0743396	0.0873048	0.0852864	0.0721748	0.0803036	0.0622673		791.154	0.163479	0.143243	0.131433	0.109818	0.0835118	0.0802388	0.0723325	0.0736817	0.0725023	0.082473	0.0700711	0.0742707
791.636	0.0560804	0.0555889	0.061924	0.0451045	0.0888055	0.0777147	0.0678568	0.0726124	0.0722249	0.0849046	0.0949191	0.0766846		791.636	0.0634555	0.0367497	0.0569495	0.0577894	0.0869612	0.102399	0.0743332	0.0875562	0.085215	0.0721342	0.0801936	0.0622377		791.636	0.164281	0.143954	0.132113	0.109813	0.0835082	0.08057	0.0725494	0.0741183	0.0725019	0.0824542	0.0700495	0.0742813
792.118	0.0568329	0.0559982	0.0622915	0.0453907	0.0893625	0.0779533	0.0681444	0.0730963	0.0725036	0.0853836	0.0956613	0.0770477		792.118	0.0641271	0.0371602	0.0570374	0.0585261	0.0869931	0.102411	0.0742912	0.0877612	0.0850987	0.0720586	0.0800466	0.0621765		792.118	0.164985	0.144571	0.132691	0.109754	0.0834631	0.0808526	0.0727465	0.0744992	0.0724756	0.0824017	0.0700026	0.0742625
792.6	0.0575165	0.056375	0.0626232	0.0456312	0.0898858	0.0781657	0.0683923	0.0735296	0.0727604	0.0858383	0.0963315	0.0773911		792.6	0.0647336	0.0375285	0.0570993	0.0591897	0.0870089	0.102388	0.0742244	0.0879241	0.0849534	0.0719589	0.0798784	0.0620976		792.6	0.165592	0.145094	0.133159	0.109648	0.0833839	0.0810997	0.0729275	0.0748246	0.0724345	0.0823279	0.0699403	0.0742241
793.082	0.0581206	0.0567238	0.0629269	0.0458262	0.0903786	0.0783663	0.0686186	0.0739226	0.0730095	0.0862888	0.0969392	0.0777293		793.082	0.0652618	0.037844	0.0571557	0.0597609	0.0870295	0.102363	0.0741542	0.0880583	0.0848066	0.0718559	0.0797167	0.0620237		793.082	0.166117	0.145542	0.133526	0.109513	0.0832886	0.0813325	0.0731017	0.0751079	0.0723981	0.0822553	0.0698808	0.074184
793.564	0.0586308	0.0570464	0.0632093	0.0459724	0.0908415	0.078568	0.0688403	0.0742859	0.0732599	0.0867544	0.097495	0.0780724		793.564	0.0656904	0.0380914	0.0572213	0.0602144	0.0870723	0.102367	0.0741027	0.0881756	0.0846854	0.0717701	0.0795874	0.061975		793.564	0.166572	0.145932	0.133806	0.109365	0.0831959	0.0815698	0.0732783	0.0753666	0.0723839	0.0822062	0.0698415	0.0741583
794.046	0.0590256	0.0573371	0.0634695	0.0460592	0.0912663	0.0787755	0.0690643	0.0746211	0.0735089	0.0872432	0.0980019	0.0784185		794.046	0.0659895	0.0382524	0.0572978	0.060519	0.0871421	0.102415	0.0740828	0.0882764	0.0846048	0.0717122	0.0795032	0.0619606		794.046	0.166949	0.146269	0.134	0.109208	0.0831162	0.0818193	0.0734609	0.075614	0.0723967	0.0821923	0.0698309	0.0741536
794.528	0.0592772	0.0575813	0.063696	0.0460684	0.0916333	0.0789799	0.0692827	0.0749155	0.0737399	0.0877458	0.0984493	0.0787502		794.528	0.0661208	0.0383057	0.057371	0.06064	0.0872277	0.102501	0.0740927	0.088345	0.0845622	0.0716779	0.0794573	0.0619741		794.528	0.16722	0.146539	0.134094	0.109031	0.0830458	0.082073	0.0736436	0.0758502	0.0724258	0.0822089	0.0698435	0.074164
795.01	0.059356	0.0577593	0.0638703	0.0459783	0.0919181	0.0791618	0.0694764	0.0751453	0.073929	0.0882389	0.0988168	0.0790405		795.01	0.0660453	0.0382331	0.0574165	0.060547	0.0873085	0.1026	0.0741181	0.0883543	0.0845406	0.0716511	0.0794278	0.0619972		795.01	0.167338	0.146712	0.134063	0.108813	0.0829702	0.0823115	0.0738133	0.0760641	0.0724485	0.0822384	0.0698633	0.0741748
795.493	0.0592396	0.0578544	0.0639739	0.04577	0.0921027	0.0793	0.0696235	0.0752858	0.0740551	0.0886951	0.0990843	0.0792655		795.493	0.0657342	0.0380231	0.057409	0.0602222	0.0873642	0.102685	0.0741404	0.0882779	0.0845174	0.0716135	0.0793876	0.0620087		795.493	0.167264	0.146759	0.133886	0.108535	0.0828727	0.0825145	0.0739564	0.0762394	0.0724419	0.08226	0.0698712	0.074172
795.975	0.058922	0.0578609	0.0639987	0.0454353	0.092187	0.0793824	0.0697116	0.0753239	0.0741111	0.0890959	0.0992448	0.0794167		795.975	0.0651797	0.0376766	0.0573333	0.0596702	0.0873867	0.102736	0.0741465	0.0881028	0.0844775	0.0715549	0.0793192	0.0619951		795.975	0.166988	0.146675	0.133564	0.108193	0.0827453	0.0826722	0.0740665	0.0763654	0.072395	0.0822603	0.0698554	0.0741515
796.457	0.0584199	0.0577885	0.0639515	0.0449801	0.0921923	0.0794122	0.0697436	0.0752659	0.0741075	0.0894409	0.0993109	0.0795075		796.457	0.0644012	0.0372085	0.0571897	0.0589205	0.087383	0.102756	0.0741347	0.087838	0.0844187	0.0714783	0.0792219	0.0619566		796.457	0.166542	0.146481	0.133126	0.107806	0.0825941	0.0827905	0.0741484	0.0764441	0.0723158	0.0822402	0.0698163	0.0741226
796.939	0.0577721	0.05766	0.0638534	0.0444247	0.0921551	0.0794082	0.0697367	0.0751368	0.074069	0.0897469	0.0993136	0.0795684		796.939	0.0634449	0.0366458	0.0569935	0.0580249	0.0873724	0.102764	0.0741137	0.0875128	0.0843506	0.0713987	0.0791108	0.0619054		796.939	0.165989	0.146224	0.132625	0.107409	0.0824377	0.0828889	0.0742165	0.0764906	0.0722279	0.0822124	0.0697664	0.0741041
797.421	0.0570338	0.0575042	0.0637322	0.0438005	0.0921139	0.0793956	0.0697145	0.0749717	0.0740248	0.0900399	0.0992909	0.0796344		797.421	0.0623768	0.0360238	0.0567677	0.057049	0.0873751	0.102783	0.0740962	0.0871667	0.0842869	0.0713338	0.0790089	0.0618578		797.421	0.165407	0.145959	0.132122	0.107041	0.082299	0.0829893	0.0742874	0.0765267	0.072162	0.0821939	0.0697231	0.0741147
797.903	0.0562662	0.057347	0.0636138	0.0431431	0.0920938	0.0793961	0.069696	0.074803	0.0739963	0.0903409	0.0992751	0.0797282		797.903	0.0612715	0.0353795	0.0565341	0.0560624	0.0874017	0.10283	0.07409	0.0868366	0.0842361	0.0712944	0.0789337	0.0618244		797.903	0.16486	0.145729	0.131669	0.10673	0.0821941	0.0831047	0.0743712	0.0765707	0.0721401	0.082195	0.069699	0.0741618
798.385	0.0555273	0.0572055	0.0635143	0.042488	0.0920998	0.0794189	0.0696875	0.0746528	0.0739914	0.0906567	0.0992834	0.0798518		798.385	0.0602012	0.0347484	0.0563075	0.0551287	0.0874475	0.102903	0.0740933	0.0865467	0.0841961	0.0712784	0.0788892	0.0618045		798.385	0.164387	0.145552	0.13129	0.106483	0.0821254	0.0832309	0.0744663	0.0766296	0.0721684	0.0822141	0.0696974	0.0742363
798.867	0.0548655	0.0570868	0.0634394	0.0418676	0.0921208	0.0794595	0.0696827	0.0745294	0.0740041	0.0909776	0.0993174	0.0799855		798.867	0.059228	0.0341615	0.0560945	0.0543011	0.0874968	0.102985	0.0740958	0.0863068	0.0841563	0.071273	0.078866	0.0617868		798.867	0.163994	0.145422	0.130988	0.106289	0.0820831	0.083349	0.0745605	0.0766979	0.0722347	0.0822385	0.069711	0.0743159
799.35	0.0543165	0.0569919	0.0633871	0.0413091	0.0921401	0.0795046	0.069668	0.074433	0.0740225	0.0912833	0.0993698	0.0800983		799.35	0.0583982	0.033644	0.0558981	0.0536196	0.087532	0.103055	0.0740859	0.0861173	0.0841045	0.0712618	0.0788468	0.0617568		799.35	0.163671	0.14532	0.130753	0.106127	0.0820505	0.0834337	0.0746365	0.0767623	0.0723156	0.0822532	0.0697278	0.0743744
799.832	0.0539035	0.0569213	0.0633543	0.0408355	0.0921491	0.0795409	0.0696326	0.0743634	0.0740377	0.0915536	0.0994351	0.0801639		799.832	0.0577418	0.0332157	0.0557225	0.0531107	0.0875456	0.103101	0.0740597	0.0859776	0.0840362	0.071235	0.0788173	0.0617057		799.832	0.163408	0.145232	0.130576	0.105979	0.0820157	0.0834662	0.0746813	0.0768105	0.072388	0.0822494	0.0697386	0.074394
800.314	0.0536397	0.0568794	0.0633415	0.0404648	0.0921558	0.0795621	0.0695755	0.0743266	0.07405	0.0917781	0.099517	0.0801718		800.314	0.0572726	0.0328905	0.0555772	0.0527891	0.0875451	0.103127	0.0740245	0.0858921	0.0839579	0.0711954	0.078773	0.0616363		800.314	0.163202	0.145154	0.130457	0.10584	0.0819768	0.0834431	0.0746921	0.076837	0.0724382	0.0822302	0.069742	0.0743729
800.796	0.0535295	0.0568749	0.0633539	0.0402091	0.092181	0.0795712	0.069507	0.0743345	0.0740686	0.0919585	0.0996282	0.0801316		800.796	0.0569913	0.0326777	0.0554763	0.0526585	0.0875504	0.103154	0.0739973	0.0858712	0.0838854	0.0711573	0.0787214	0.0615633		800.796	0.163063	0.1451	0.130408	0.105717	0.0819429	0.0833762	0.0746769	0.0768457	0.0724664	0.0822096	0.0697451	0.0743254
801.278	0.0535709	0.0569163	0.0633977	0.0400739	0.0922484	0.0795756	0.069443	0.0743991	0.0741054	0.0921044	0.0997829	0.0800659		801.278	0.0568889	0.0325806	0.0554339	0.0527129	0.0875838	0.103208	0.0739972	0.0859254	0.0838344	0.0711388	0.0786753	0.0615058		801.278	0.162998	0.145085	0.13044	0.105623	0.081928	0.0832862	0.0746492	0.0768449	0.0724833	0.0822039	0.0697579	0.0742743
801.76	0.0537549	0.0570072	0.0634757	0.0400554	0.0923702	0.0795809	0.0693963	0.074525	0.0741669	0.0922248	0.0999875	0.0799983		801.76	0.0569494	0.0325966	0.0554575	0.0529377	0.087659	0.103307	0.0740356	0.0860586	0.083813	0.0711521	0.0786448	0.0614787		801.76	0.163002	0.145116	0.130555	0.105568	0.0819414	0.0831907	0.0746214	0.0768407	0.0725015	0.0822231	0.0697872	0.0742404
802.242	0.0540657	0.0571425	0.0635837	0.0401406	0.0925393	0.0795852	0.0693697	0.074703	0.0742488	0.0923215	0.100233	0.0799423		802.242	0.057152	0.0327167	0.0555445	0.0533104	0.0877744	0.103448	0.0741104	0.086262	0.0838167	0.071197	0.0786305	0.0614864		802.242	0.163048	0.145182	0.130737	0.105551	0.0819828	0.0830957	0.0745985	0.076832	0.0725292	0.0822657	0.0698322	0.0742336
802.724	0.0544797	0.0573081	0.0637103	0.040308	0.0927303	0.0795788	0.0693537	0.0749107	0.0743365	0.0923878	0.100496	0.0798959		802.724	0.0574724	0.0329261	0.0556823	0.0538021	0.0879154	0.103614	0.0742066	0.0865156	0.0838317	0.0712603	0.0786238	0.0615221		802.724	0.163094	0.145253	0.130955	0.10556	0.0820412	0.0829953	0.0745774	0.0768104	0.0725671	0.0823206	0.0698857	0.0742518
803.207	0.0549673	0.0574854	0.0638412	0.0405302	0.0929092	0.0795488	0.0693296	0.075119	0.0744119	0.0924134	0.100747	0.0798461		803.207	0.0578837	0.0332046	0.0558526	0.0543804	0.0880617	0.103778	0.0743044	0.0867945	0.0838427	0.071323	0.0786112	0.0615717		803.207	0.163094	0.145298	0.131173	0.10558	0.0821004	0.0828761	0.0745514	0.0767657	0.0726099	0.082374	0.069939	0.0742844
803.689	0.0554953	0.0576561	0.0639632	0.0407775	0.0930481	0.0794859	0.0692785	0.0753018	0.0744607	0.0923916	0.10096	0.0797758		803.689	0.0583566	0.0335282	0.0560373	0.0550111	0.0881983	0.103917	0.0743871	0.0870771	0.083842	0.0713688	0.0785823	0.061622		803.689	0.16302	0.145294	0.131366	0.1056	0.082147	0.0827266	0.0745139	0.076692	0.0726517	0.0824185	0.0699872	0.0743207
804.171	0.0560298	0.057807	0.0640685	0.0410223	0.0931339	0.0793888	0.0691864	0.0754436	0.0744781	0.0923241	0.101119	0.0796726		804.171	0.0588612	0.0338719	0.0562228	0.0556618	0.0883206	0.104021	0.0744487	0.0873521	0.0838331	0.071391	0.0785349	0.0616652		804.171	0.162864	0.145236	0.131527	0.105618	0.0821759	0.082544	0.0744638	0.0765923	0.0726902	0.0824568	0.070033	0.0743558
804.653	0.0565404	0.0579306	0.0641531	0.041243	0.0931699	0.0792639	0.0690485	0.0755413	0.0744687	0.0922204	0.101226	0.0795327		804.653	0.0593686	0.0342119	0.0564022	0.0563041	0.0884332	0.104096	0.0744936	0.0876184	0.0838282	0.0713942	0.0784755	0.0617005		804.653	0.162639	0.145134	0.131662	0.105635	0.0821904	0.0823343	0.0744025	0.0764762	0.0727266	0.0824998	0.0700848	0.0743917
805.135	0.0570021	0.0580227	0.0642138	0.0414251	0.0931682	0.0791196	0.0688669	0.0756003	0.0744405	0.0920907	0.101287	0.079358		805.135	0.0598531	0.034528	0.0565717	0.0569148	0.0885426	0.104155	0.0745318	0.0878802	0.0838395	0.0713886	0.0784133	0.0617309		805.135	0.162367	0.145002	0.13178	0.105657	0.0821979	0.082107	0.074331	0.0763544	0.072763	0.0825585	0.0701505	0.0744341
805.617	0.0573965	0.0580789	0.0642444	0.0415604	0.0931377	0.0789608	0.0686462	0.0756263	0.0743985	0.0919388	0.101307	0.0791508		805.617	0.0602935	0.0348051	0.0567266	0.0574759	0.0886483	0.104208	0.0745707	0.0881378	0.0838704	0.0713836	0.0783544	0.0617569		805.617	0.162056	0.144842	0.131878	0.10568	0.0822021	0.0818671	0.074244	0.07623	0.0727975	0.0826351	0.070231	0.0744863
806.099	0.0577125	0.0580931	0.0642346	0.041647	0.0930768	0.0787843	0.0683892	0.0756194	0.0743391	0.0917577	0.101286	0.0789093		806.099	0.060675	0.035033	0.0568592	0.0579752	0.0887399	0.104258	0.0746103	0.088384	0.0839121	0.0713818	0.0782976	0.0617745		806.099	0.161701	0.14464	0.131938	0.105692	0.0821999	0.0816106	0.0741288	0.0760952	0.072823	0.0827199	0.0703179	0.0745459
806.581	0.0579463	0.0580591	0.0641738	0.0416867	0.0929747	0.0785823	0.0680972	0.0755742	0.0742533	0.0915333	0.101215	0.0786282		806.581	0.0609907	0.0352082	0.0569597	0.0584071	0.0888017	0.104298	0.0746445	0.0886047	0.0839474	0.0713798	0.078236	0.0617756		806.581	0.161281	0.144369	0.131929	0.105673	0.0821837	0.0813261	0.0739692	0.075934	0.0728299	0.0827952	0.0703964	0.0746058
807.063	0.0581033	0.0579755	0.0640566	0.0416854	0.0928183	0.0783478	0.067772	0.0754838	0.0741314	0.091252	0.101086	0.0783028		807.063	0.0612425	0.0353329	0.0570205	0.058774	0.0888218	0.10432	0.0746664	0.0887861	0.0839596	0.071372	0.0781634	0.0617537		807.063	0.160781	0.144009	0.131823	0.105611	0.0821464	0.0810009	0.0737529	0.0757297	0.0728122	0.0828447	0.0704526	0.0746591
807.545	0.0581969	0.0578496	0.0638891	0.0416517	0.0926034	0.0780814	0.067419	0.0753474	0.0739714	0.0909106	0.100899	0.0779354		807.545	0.06144	0.0354154	0.0570408	0.0590866	0.0888021	0.104326	0.0746755	0.0889235	0.0839422	0.0713569	0.0780798	0.0617087		807.545	0.160204	0.143558	0.13161	0.105507	0.0820892	0.08063	0.073479	0.0754745	0.0727735	0.0828634	0.0704811	0.0747051
808.028	0.0582485	0.0576988	0.0636899	0.0415981	0.0923409	0.0777956	0.067049	0.0751752	0.0737818	0.0905212	0.100666	0.0775388		808.028	0.061599	0.0354694	0.0570302	0.0593638	0.0887626	0.10433	0.0746815	0.0890275	0.0839036	0.0713405	0.077995	0.06165		808.028	0.159579	0.143039	0.131309	0.105381	0.0820243	0.0802221	0.0731611	0.0751757	0.0727298	0.0828626	0.0704892	0.0747516
808.51	0.0582832	0.0575464	0.0634859	0.0415391	0.0920553	0.077511	0.0666761	0.074987	0.0735803	0.090108	0.100409	0.0771339		808.51	0.0617378	0.0355121	0.0570065	0.0596286	0.0887354	0.104358	0.0747027	0.0891224	0.0838636	0.0713348	0.0779253	0.0615932		808.51	0.158954	0.142502	0.130963	0.105263	0.0819718	0.079797	0.0728239	0.0748534	0.0727049	0.0828669	0.0704942	0.0748123
808.992	0.0583252	0.0574139	0.0633021	0.0414891	0.091774	0.0772475	0.0663121	0.0748059	0.0733856	0.0896978	0.100152	0.0767416		808.992	0.0618729	0.0355605	0.0569901	0.0599032	0.0887516	0.104432	0.074757	0.0892369	0.0838427	0.0713507	0.0778849	0.0615536		808.992	0.158381	0.141996	0.130622	0.105184	0.0819506	0.0793773	0.0724927	0.0745324	0.0727212	0.0829022	0.070515	0.0748995
809.474	0.0583936	0.0573134	0.0631537	0.0414602	0.0915172	0.077017	0.0659628	0.0746492	0.0732088	0.0893089	0.0999106	0.0763747		809.474	0.0620166	0.0356298	0.0569975	0.0602046	0.0888285	0.104563	0.0748543	0.0893942	0.0838534	0.0713921	0.0778783	0.0615393		809.474	0.157891	0.141557	0.130328	0.105162	0.0819705	0.0789795	0.0721846	0.0742319	0.0727908	0.0829849	0.0705631	0.0750163
809.956	0.0584995	0.0572437	0.0630408	0.0414605	0.0912889	0.0768168	0.0656253	0.0745228	0.0730493	0.0889446	0.0996868	0.0760324		809.956	0.0621763	0.0357298	0.0570363	0.0605408	0.0889622	0.104744	0.0749901	0.0896027	0.0838933	0.0714513	0.0778958	0.0615478		809.956	0.157486	0.141193	0.130097	0.105193	0.0820262	0.0786064	0.0719016	0.073958	0.0729095	0.0831142	0.0706377	0.0751542
810.438	0.0586469	0.0571926	0.0629507	0.041493	0.0910797	0.0766332	0.0652918	0.0744204	0.0728958	0.0885939	0.0994708	0.0757019		810.438	0.0623574	0.0358652	0.0571061	0.0609131	0.0891307	0.104952	0.075148	0.0898558	0.0839489	0.0715118	0.0779181	0.0615682		810.438	0.157141	0.140885	0.129923	0.105257	0.0821011	0.0782482	0.0716323	0.0737035	0.0730593	0.0832738	0.0707273	0.0752957
810.92	0.058835	0.0571439	0.0628655	0.0415568	0.0908745	0.0764484	0.0649556	0.0743294	0.0727344	0.08824	0.0992504	0.0753661		810.92	0.0625652	0.0360355	0.0572009	0.0613181	0.0893053	0.105159	0.0753059	0.0901378	0.0840038	0.0715559	0.0779242	0.0615878		810.92	0.156821	0.140602	0.129788	0.105328	0.0821747	0.0778886	0.0713585	0.0734546	0.0732163	0.0834405	0.0708166	0.0754226
811.403	0.0590621	0.0570867	0.062772	0.0416488	0.0906639	0.0762505	0.0646161	0.0742391	0.0725564	0.0878706	0.09902	0.075013		811.403	0.0628083	0.0362377	0.0573158	0.0617531	0.0894643	0.105348	0.075447	0.0904337	0.0840491	0.0715734	0.0779022	0.0615996		811.403	0.156498	0.14032	0.129675	0.105386	0.082234	0.0775142	0.0710661	0.0732004	0.0733613	0.0835961	0.0708953	0.0755258
811.885	0.0593284	0.0570207	0.0626684	0.0417662	0.0904514	0.0760395	0.0642821	0.0741477	0.072365	0.0874849	0.0987868	0.0746429		811.885	0.0630985	0.0364681	0.0574502	0.0622195	0.0896026	0.105518	0.0755658	0.0907382	0.0840886	0.0715673	0.0778551	0.0616062		811.885	0.156169	0.140031	0.129582	0.10543	0.0822797	0.0771223	0.0707514	0.07294	0.0734874	0.0837353	0.0709651	0.07561
812.367	0.0596359	0.0569574	0.062565	0.0419079	0.0902515	0.0758267	0.0639675	0.0740627	0.0721737	0.0870936	0.098569	0.0742679		812.367	0.0634482	0.0367246	0.0576081	0.0627228	0.0897319	0.105683	0.0756694	0.091057	0.0841366	0.0715519	0.0777996	0.0616174		812.367	0.155851	0.139748	0.129521	0.105472	0.0823246	0.0767211	0.070422	0.0726839	0.0736012	0.0838651	0.0710374	0.0756913
812.849	0.0599875	0.0569139	0.062478	0.0420748	0.0900823	0.0756283	0.0636851	0.0739973	0.0719996	0.086713	0.0983866	0.0739067		812.849	0.063866	0.0370073	0.0577946	0.0632716	0.0898717	0.105863	0.0757707	0.091403	0.0842086	0.0715462	0.0777574	0.0616439		812.849	0.155573	0.139494	0.12951	0.105533	0.0823873	0.0763257	0.0700927	0.0724487	0.0737167	0.0839993	0.071128	0.0757889
813.331	0.0603833	0.0569055	0.0624224	0.0422681	0.0899547	0.0754568	0.06344	0.0739624	0.0718556	0.0863549	0.098252	0.0735753		813.331	0.0643525	0.037318	0.0580109	0.063872	0.0900379	0.106072	0.0758814	0.0917871	0.0843122	0.0715653	0.0777447	0.0616901		813.331	0.155359	0.139285	0.12956	0.105629	0.0824813	0.0759499	0.069777	0.0722486	0.0738464	0.0841477	0.0712474	0.0759156
813.813	0.0608202	0.0569386	0.0624046	0.0424882	0.0898666	0.0753144	0.0632256	0.0739613	0.0717433	0.0860219	0.098164	0.0732797		813.813	0.0648998	0.0376583	0.0582515	0.0645253	0.0902336	0.106306	0.0760051	0.0922118	0.0844416	0.0716129	0.0777658	0.0617505		813.813	0.155217	0.139122	0.129668	0.105766	0.0826086	0.0756007	0.0694816	0.0720884	0.0739945	0.0843104	0.0713955	0.0760708
814.295	0.0612907	0.0570084	0.0624212	0.0427326	0.0898045	0.0751937	0.0630265	0.0739885	0.0716532	0.0857061	0.0981088	0.0730145		814.295	0.0654918	0.0380283	0.0585041	0.0652261	0.0904484	0.106551	0.0761363	0.0926682	0.0845801	0.0716818	0.0778116	0.0618112		814.295	0.155136	0.138991	0.129812	0.105934	0.0827589	0.0752768	0.0692039	0.0719616	0.0741543	0.0844781	0.0715612	0.0762425
814.777	0.0617868	0.0571021	0.0624618	0.0429959	0.0897522	0.0750825	0.0628243	0.0740329	0.0715705	0.0853951	0.0980693	0.0727664		814.777	0.0661112	0.0384251	0.0587548	0.0659649	0.0906653	0.106785	0.0762657	0.0931411	0.0847086	0.0717587	0.0778661	0.0618573		814.777	0.155097	0.138871	0.129966	0.106118	0.0829164	0.0749719	0.0689365	0.0718538	0.0743133	0.0846389	0.0717282	0.076413
815.259	0.0623036	0.0572054	0.0625158	0.0432716	0.0897011	0.0749722	0.062606	0.0740848	0.0714828	0.0850792	0.0980336	0.0725207		815.259	0.0667452	0.0388432	0.0589929	0.0667321	0.0908709	0.106996	0.0763868	0.0936168	0.0848157	0.0718316	0.0779144	0.0618806		815.259	0.155087	0.13875	0.130112	0.106306	0.0830676	0.0746801	0.0686725	0.0717506	0.0744601	0.084787	0.0718834	0.0765696
815.742	0.0628424	0.0573082	0.0625768	0.043554	0.0896571	0.0748626	0.0623683	0.0741414	0.071386	0.0847566	0.0980032	0.0722668		815.742	0.067391	0.039276	0.0592157	0.0675233	0.0910627	0.107187	0.0765001	0.0940898	0.0849032	0.0718956	0.0779494	0.0618841		815.742	0.155105	0.138632	0.130249	0.106498	0.0832085	0.0743996	0.0684098	0.0716438	0.0745903	0.0849278	0.072022	0.0767105
816.224	0.0634121	0.0574088	0.0626456	0.0438418	0.0896383	0.0747633	0.0621186	0.0742081	0.0712864	0.0844333	0.0979911	0.0720018		816.224	0.0680584	0.0397189	0.0594295	0.0683422	0.0912502	0.107373	0.0766138	0.0945657	0.0849845	0.0719543	0.0779734	0.0618802		816.224	0.155163	0.138538	0.130395	0.106703	0.0833458	0.0741331	0.0681529	0.0715342	0.0747085	0.0850761	0.0721499	0.0768459
816.706	0.0640263	0.0575125	0.0627267	0.0441386	0.0896653	0.0746863	0.061869	0.074295	0.0711954	0.0841179	0.0980143	0.0717269		816.706	0.0687661	0.0401701	0.0596451	0.0691998	0.0914478	0.107577	0.0767375	0.0950562	0.0850754	0.0720147	0.0779928	0.0618838		816.706	0.155278	0.138494	0.130576	0.106935	0.0834908	0.0738826	0.0679092	0.0714284	0.0748235	0.0852478	0.0722769	0.0769904
817.188	0.0647005	0.0576277	0.0628247	0.0444528	0.0897504	0.0746405	0.0616315	0.0744117	0.0711234	0.0838156	0.0980845	0.0714438		817.188	0.0695366	0.0406335	0.0598731	0.0701126	0.0916668	0.107812	0.076877	0.0955737	0.0851854	0.0720821	0.0780129	0.0619046		817.188	0.155459	0.138518	0.130814	0.107204	0.0836529	0.0736465	0.0676841	0.0713334	0.0749438	0.0854508	0.0724107	0.0771553
817.67	0.0654471	0.0577616	0.0629402	0.0447958	0.0898901	0.0746242	0.0614124	0.0745624	0.0710742	0.0835238	0.0982017	0.0711525		817.67	0.0703891	0.0411177	0.06012	0.0710982	0.0919082	0.108079	0.0770287	0.0961237	0.0853111	0.0721552	0.0780331	0.0619421		817.67	0.155702	0.138611	0.131116	0.10751	0.0838337	0.0734155	0.0674773	0.0712519	0.0750712	0.0856786	0.0725515	0.0773417
818.152	0.0662739	0.0579191	0.0630704	0.0451794	0.0900669	0.0746266	0.0612125	0.0747456	0.0710443	0.0832352	0.0983552	0.0708513		818.152	0.0713375	0.041636	0.0603875	0.0721733	0.0921637	0.108364	0.0771835	0.0967048	0.0854395	0.0722282	0.0780487	0.0619874		818.152	0.155987	0.138758	0.131474	0.107844	0.0840278	0.0731768	0.0672828	0.0711809	0.0752014	0.0859141	0.0726923	0.0775405
818.634	0.0671848	0.0581028	0.0632124	0.0456136	0.0902583	0.0746322	0.06103	0.074957	0.0710268	0.0829425	0.0985312	0.0705405		818.634	0.0723891	0.0422043	0.0606758	0.0733528	0.0924218	0.108651	0.077331	0.0973124	0.085556	0.0722946	0.0780551	0.0620294		818.634	0.156296	0.138935	0.131877	0.108193	0.0842283	0.0729189	0.0670926	0.071115	0.0753276	0.0861379	0.0728243	0.0777385
819.116	0.0681817	0.0583159	0.0633675	0.0461054	0.0904482	0.0746274	0.0608637	0.0751946	0.0710164	0.0826451	0.0987221	0.0702252		819.116	0.0735483	0.0428388	0.0609872	0.0746506	0.0926763	0.108929	0.0774679	0.0979451	0.0856543	0.0723535	0.0780542	0.0620619		819.116	0.15662	0.139123	0.132317	0.108552	0.0844339	0.0726383	0.0668998	0.0710505	0.0754459	0.0863389	0.0729431	0.0779259
819.598	0.0692688	0.058564	0.0635439	0.0466594	0.0906361	0.0746073	0.0607161	0.0754617	0.0710141	0.0823516	0.0989337	0.0699168		819.598	0.0748216	0.0435546	0.0613293	0.0760809	0.092931	0.109203	0.0776019	0.0986105	0.0857421	0.0724126	0.0780567	0.0620889		819.598	0.15697	0.13932	0.132799	0.10893	0.0846535	0.0723428	0.0667039	0.07099	0.0755602	0.0865223	0.0730534	0.0781029
820.081	0.0704526	0.0588548	0.0637549	0.0472786	0.0908357	0.0745752	0.0605914	0.0757664	0.0710266	0.082077	0.099183	0.069629		820.081	0.0762195	0.0443635	0.0617136	0.0776577	0.0931975	0.109492	0.0777483	0.0993245	0.0858382	0.0724862	0.0780786	0.0621216		820.081	0.157369	0.139537	0.133344	0.109344	0.0849039	0.0720483	0.0665086	0.0709407	0.0756802	0.0867065	0.0731682	0.078279
820.563	0.0717423	0.0591953	0.0640135	0.0479657	0.0910664	0.0745381	0.0604916	0.0761173	0.0710618	0.0818349	0.0994915	0.069371		820.563	0.0777577	0.0452729	0.0621506	0.079393	0.0934882	0.109817	0.0779228	0.100107	0.0859635	0.0725871	0.0781337	0.0621727		820.563	0.157846	0.139793	0.133973	0.109815	0.0852031	0.0717719	0.0663193	0.0709109	0.0758166	0.0869146	0.0733023	0.0784667
821.045	0.0731476	0.0595882	0.0643272	0.0487236	0.0913421	0.0745013	0.0604132	0.076519	0.0711236	0.081631	0.0998739	0.0691427		821.045	0.0794535	0.0462864	0.0626456	0.0812943	0.0938072	0.110189	0.0781328	0.100973	0.0861305	0.0727209	0.0782261	0.0622482		821.045	0.158416	0.140099	0.134698	0.110356	0.0855618	0.0715246	0.0661391	0.0709046	0.0759756	0.0871623	0.0734651	0.0786743
821.527	0.074676	0.0600305	0.064693	0.0495559	0.0916627	0.0744634	0.0603465	0.0769683	0.0712079	0.0814599	0.100331	0.0689323		821.527	0.0813225	0.0474042	0.0631939	0.0833622	0.0941464	0.110603	0.078372	0.101927	0.0863367	0.0728801	0.0783462	0.0623425		821.527	0.159077	0.140455	0.135516	0.110964	0.0859775	0.0713065	0.0659662	0.0709178	0.0761547	0.0874497	0.0736556	0.0788999
822.009	0.0763334	0.0605149	0.0651	0.050466	0.0920151	0.0744172	0.0602791	0.077457	0.0713039	0.0813082	0.100853	0.0687211		822.009	0.0833761	0.0486259	0.0637838	0.0855925	0.0944899	0.111038	0.0786228	0.102966	0.0865667	0.0730474	0.0784749	0.0624408		822.009	0.159812	0.140848	0.136405	0.111624	0.0864364	0.0711084	0.0657958	0.070941	0.0763444	0.0877617	0.0738633	0.0791323
822.491	0.0781263	0.0610342	0.0655343	0.051458	0.0923809	0.0743548	0.0602015	0.0779772	0.0713983	0.0811621	0.101421	0.0684909		822.491	0.0856221	0.0499524	0.0644015	0.08798	0.0948218	0.111467	0.078864	0.104079	0.0868009	0.0732021	0.0785913	0.062526		822.491	0.160603	0.141264	0.137344	0.112317	0.0869205	0.070917	0.0656237	0.0709629	0.0765339	0.0880763	0.0740738	0.0793574
822.973	0.0800653	0.0615864	0.0659865	0.0525372	0.0927495	0.0742736	0.0601135	0.0785284	0.0714829	0.0810147	0.102025	0.0682323		822.973	0.0880684	0.0513892	0.0650382	0.0905254	0.0951382	0.11187	0.0790809	0.10526	0.0870253	0.0733291	0.078682	0.0625871		822.973	0.161443	0.141698	0.138322	0.113028	0.0874171	0.0707219	0.0654497	0.0709783	0.0767178	0.0883757	0.0742766	0.0795667
823.455	0.0821681	0.0621781	0.0664572	0.0537121	0.0931249	0.0741801	0.0600254	0.0791203	0.0715583	0.0808692	0.102666	0.0679491		823.455	0.0907286	0.0529469	0.0656967	0.093241	0.09545	0.112245	0.0792719	0.106509	0.0872387	0.0734241	0.0787464	0.0626252		823.455	0.162352	0.142163	0.13935	0.113755	0.0879245	0.0705199	0.0652798	0.0709914	0.0768992	0.0886549	0.0744698	0.0797625
823.938	0.08446	0.0628236	0.0669573	0.0549956	0.0935267	0.0740883	0.0599558	0.0797723	0.0716345	0.0807358	0.103363	0.0676558		823.938	0.0936239	0.0546418	0.0663915	0.0961522	0.0957804	0.112606	0.0794489	0.107836	0.0874515	0.0734946	0.0787953	0.0626527		823.938	0.163367	0.142685	0.140463	0.114513	0.0884524	0.0703144	0.0651229	0.0710151	0.0770885	0.0889233	0.0746596	0.0799576
824.42	0.0869694	0.0635408	0.0675033	0.0564052	0.0939808	0.0740134	0.0599238	0.0805063	0.0717262	0.0806236	0.104138	0.0673705		824.42	0.0967819	0.0564927	0.0671445	0.0992921	0.0961523	0.112974	0.0796292	0.109253	0.0876772	0.0735538	0.0788419	0.0626864		824.42	0.16453	0.143293	0.141701	0.115321	0.0890144	0.0701095	0.0649858	0.0710652	0.077296	0.0891962	0.0748544	0.0801677
824.902	0.0897214	0.0643442	0.0681103	0.0579609	0.0945054	0.0739645	0.0599417	0.0813386	0.0718469	0.0805335	0.105016	0.0671065		824.902	0.100231	0.0585171	0.0679772	0.102693	0.0965759	0.113362	0.0798273	0.110765	0.0879225	0.0736125	0.0788938	0.0627391		824.902	0.165872	0.144005	0.143097	0.116195	0.089618	0.0699051	0.0648683	0.0711531	0.0775248	0.0894854	0.0750577	0.0804028
825.384	0.0927316	0.0652416	0.0687866	0.0596829	0.0951028	0.0739392	0.0600114	0.0822738	0.0720047	0.0804552	0.106006	0.0668673		825.384	0.103991	0.0607279	0.0689038	0.106376	0.0970423	0.11377	0.0800466	0.112365	0.0881814	0.0736752	0.0789474	0.0628135		825.384	0.167398	0.144817	0.144659	0.117141	0.0902589	0.0696937	0.0647616	0.0712805	0.0777667	0.0897902	0.0752637	0.0806607
825.866	0.0960021	0.0662327	0.0695323	0.061587	0.0957574	0.0739257	0.0601254	0.0833057	0.072202	0.080371	0.107107	0.0666468		825.866	0.108072	0.0631313	0.0699284	0.110344	0.0975248	0.114183	0.0802788	0.114032	0.0884358	0.0737387	0.0789904	0.0629023		825.866	0.169089	0.145707	0.146368	0.118152	0.0909204	0.0694629	0.0646515	0.0714396	0.0780047	0.0900974	0.0754586	0.0809276
826.348	0.0995228	0.0673134	0.070343	0.0636833	0.0964443	0.073909	0.0602729	0.0844216	0.0724391	0.080266	0.108303	0.0664358		826.348	0.112466	0.0657275	0.0710463	0.114583	0.0979917	0.114581	0.0805101	0.115742	0.0886652	0.0737976	0.0790088	0.0629924		826.348	0.17091	0.146648	0.148184	0.119214	0.0915814	0.0692024	0.0645252	0.0716187	0.0782206	0.0903883	0.0756278	0.0811854
826.83	0.103275	0.0684806	0.0712146	0.0659736	0.0971418	0.0738786	0.0604456	0.0856095	0.0727192	0.0801372	0.109579	0.0662287		826.83	0.117158	0.0685122	0.0722485	0.119065	0.0984187	0.11495	0.0807283	0.11747	0.0888571	0.0738497	0.0789973	0.0630736		826.83	0.172826	0.147614	0.150065	0.120313	0.0922257	0.0689099	0.0643775	0.0718087	0.0784034	0.0906483	0.0757644	0.0814209
827.312	0.107234	0.0697344	0.072148	0.0684522	0.097842	0.0738345	0.0606426	0.0868632	0.0730499	0.0799967	0.11092	0.0660277		827.312	0.122123	0.0714782	0.0735267	0.123753	0.0987997	0.115289	0.0809303	0.119203	0.0890133	0.0739001	0.0789637	0.0631425		827.312	0.174815	0.148593	0.151976	0.121442	0.0928505	0.0685959	0.0642146	0.0720086	0.0785563	0.0908764	0.075874	0.0816328
827.794	0.111372	0.0710773	0.0731474	0.071105	0.0985527	0.0737869	0.0608693	0.0881803	0.0734415	0.0798681	0.112313	0.0658426		827.794	0.12733	0.0746144	0.0748731	0.128604	0.0991453	0.115613	0.0811221	0.120935	0.0891501	0.0739586	0.0789268	0.0632033		827.794	0.176862	0.149583	0.153894	0.122598	0.0934648	0.0682795	0.0640513	0.0722263	0.0786934	0.0910855	0.0759732	0.081832
828.277	0.115645	0.0725082	0.0742157	0.073908	0.0992904	0.0737515	0.0611324	0.0895574	0.0739011	0.0797762	0.113747	0.0656852		828.277	0.132736	0.077901	0.0762789	0.133565	0.099475	0.115937	0.0813151	0.122659	0.089289	0.0740347	0.0789088	0.0632629		828.277	0.178954	0.150579	0.155801	0.123774	0.0940839	0.0679826	0.0639052	0.0724728	0.0788338	0.091296	0.0760829	0.082036
828.759	0.11999	0.0740137	0.0753461	0.0768245	0.100066	0.0737417	0.0614341	0.0909788	0.0744263	0.0797361	0.115196	0.0655628		828.759	0.138268	0.0813022	0.077728	0.138561	0.0998036	0.116272	0.0815188	0.124355	0.0894463	0.0741313	0.0789247	0.063325		828.759	0.181056	0.15156	0.157668	0.124952	0.0947181	0.0677205	0.0637892	0.0727561	0.0789916	0.0915264	0.0762182	0.0822593
829.241	0.124312	0.0755625	0.0765162	0.0798015	0.100874	0.0737624	0.0617671	0.0924126	0.0750005	0.0797468	0.116622	0.0654738		829.241	0.143821	0.0847589	0.0791927	0.143484	0.100133	0.116612	0.0817348	0.125984	0.0896253	0.0742412	0.0789756	0.0633863		829.241	0.183104	0.15248	0.159442	0.126095	0.095364	0.0674981	0.0637067	0.0730741	0.0791693	0.0917845	0.0763822	0.082506
829.723	0.128487	0.0771055	0.0776881	0.0827692	0.101689	0.0738096	0.0621156	0.09381	0.0755955	0.0797927	0.117973	0.065409		829.723	0.149242	0.0881881	0.0806333	0.148199	0.10045	0.116938	0.0819575	0.127488	0.0898156	0.0743496	0.0790494	0.0634384		829.723	0.185008	0.153276	0.161048	0.127158	0.0960041	0.0673097	0.0636525	0.0734137	0.079358	0.0920664	0.0765653	0.0827697
830.205	0.132373	0.0785836	0.0788146	0.0856447	0.102469	0.0738738	0.0624599	0.0951157	0.0761778	0.0798537	0.119194	0.0653567		830.205	0.154354	0.0914886	0.0820043	0.152549	0.100739	0.117227	0.0821785	0.128802	0.0900006	0.0744421	0.0791288	0.0634737		830.205	0.186666	0.153883	0.162401	0.128092	0.0966124	0.0671461	0.0636176	0.0737544	0.0795439	0.0923608	0.0767526	0.0830379
830.687	0.135836	0.0799394	0.0798495	0.0883408	0.103172	0.0739461	0.0627835	0.0962793	0.0767174	0.0799153	0.120239	0.0653103		830.687	0.158971	0.0945537	0.0832624	0.156385	0.100987	0.117467	0.0823931	0.129874	0.090167	0.0745117	0.0791999	0.0634929		830.687	0.18799	0.154257	0.163423	0.128865	0.0971655	0.0670017	0.0635954	0.074075	0.0797164	0.0926578	0.0769316	0.0833014
831.169	0.138764	0.0811281	0.0807559	0.0907749	0.103763	0.0740219	0.0630766	0.0972659	0.0771944	0.0799755	0.121078	0.0652713		831.169	0.162933	0.0972856	0.0843744	0.159583	0.101196	0.117664	0.0826035	0.130675	0.0903109	0.0745625	0.0792586	0.0635074		831.169	0.188923	0.154385	0.164066	0.129462	0.0976499	0.0668788	0.0635861	0.0743584	0.0798748	0.0929548	0.0770996	0.083559
831.651	0.141085	0.0821223	0.0815117	0.0928776	0.104223	0.0741021	0.0633375	0.0980588	0.077601	0.0800458	0.121701	0.0652499		831.651	0.166124	0.0996063	0.0853205	0.162059	0.101383	0.117838	0.0828182	0.131205	0.0904391	0.0746084	0.0793118	0.0635367		831.651	0.189443	0.154285	0.164317	0.129892	0.0980652	0.0667873	0.0635964	0.0745946	0.0800287	0.093257	0.0772646	0.0838196
832.134	0.142762	0.0829096	0.0821055	0.0945945	0.104544	0.0741884	0.0635679	0.0986539	0.0779371	0.0801426	0.122104	0.0652585		832.134	0.168479	0.101458	0.0860905	0.163769	0.101564	0.118017	0.0830453	0.131479	0.0905621	0.0746649	0.0793704	0.0636004		832.134	0.189553	0.153988	0.164188	0.130169	0.0984192	0.0667386	0.0636357	0.0747775	0.0801915	0.0935721	0.0774401	0.0840955
832.616	0.143778	0.0834849	0.0825308	0.0958843	0.104722	0.0742796	0.0637673	0.0990499	0.0782038	0.0802781	0.122285	0.0653053		832.616	0.169971	0.102801	0.0866777	0.164692	0.101754	0.118217	0.083287	0.131519	0.0906872	0.0747415	0.0794416	0.0637087		832.616	0.189257	0.15352	0.163703	0.130301	0.0987193	0.0667383	0.06371	0.0749008	0.0803737	0.0939032	0.0776369	0.084395
833.098	0.144126	0.0838428	0.0827796	0.096716	0.104752	0.0743687	0.0639294	0.0992411	0.078398	0.0804529	0.122232	0.0653891		833.098	0.170595	0.103607	0.087074	0.16482	0.10195	0.118439	0.0835357	0.131336	0.0908125	0.0748364	0.0795226	0.0638578		833.098	0.188556	0.152889	0.162883	0.130287	0.0989662	0.0667813	0.0638189	0.0749554	0.0805767	0.0942445	0.077857	0.0847168
833.58	0.1438	0.0839749	0.0828423	0.0970693	0.104624	0.0744447	0.0640426	0.0992164	0.0785127	0.0806563	0.121929	0.0654995		833.58	0.170358	0.103858	0.0872695	0.164152	0.102139	0.118669	0.0837767	0.130935	0.0909281	0.0749386	0.0796021	0.0640304		833.58	0.187439	0.152086	0.161744	0.130111	0.0991542	0.066852	0.0639548	0.0749309	0.0807935	0.0945825	0.0780926	0.0850487
834.062	0.142809	0.0838746	0.0827116	0.0969382	0.104336	0.074498	0.0640944	0.0989673	0.0785404	0.0808722	0.121369	0.0656222		834.062	0.169286	0.103554	0.0872574	0.16271	0.102305	0.118888	0.0839961	0.130319	0.0910239	0.0750344	0.0796661	0.0642034		834.062	0.185905	0.151098	0.160305	0.129761	0.0992757	0.0669309	0.0641073	0.07482	0.0810134	0.094904	0.0783302	0.0853743
834.544	0.141182	0.0835428	0.0823901	0.0963366	0.103895	0.0745265	0.0640776	0.0984964	0.0784796	0.081088	0.120564	0.0657449		834.544	0.167424	0.102718	0.0870409	0.160541	0.102439	0.119082	0.0841879	0.129498	0.0910959	0.075115	0.0797064	0.064358		834.544	0.183975	0.149926	0.158594	0.129237	0.0993299	0.0670016	0.0642677	0.0746245	0.0812296	0.0952045	0.0785581	0.0856804
835.026	0.138983	0.0829946	0.0818945	0.0952999	0.103329	0.0745377	0.063994	0.0978238	0.0783381	0.0813012	0.119552	0.0658625		835.026	0.164846	0.1014	0.0866369	0.157733	0.102551	0.119258	0.0843578	0.128501	0.0911513	0.0751825	0.0797263	0.0644865		835.026	0.181701	0.148593	0.156659	0.128561	0.0993265	0.067058	0.0644332	0.0743575	0.0814442	0.0954931	0.0787725	0.0859639
835.508	0.136299	0.0822566	0.0812529	0.09388	0.102677	0.0745466	0.0638531	0.0969842	0.0781316	0.0815193	0.118387	0.0659784		835.508	0.16165	0.0996668	0.0860729	0.154399	0.102661	0.119432	0.0845208	0.127367	0.0912051	0.0752474	0.0797391	0.0645931		835.508	0.179156	0.147145	0.154559	0.127769	0.099284	0.0671053	0.0646063	0.0740404	0.0816659	0.0957898	0.0789782	0.0862323
835.99	0.133229	0.0813615	0.0804983	0.0921353	0.101979	0.0745673	0.0636675	0.0960174	0.0778778	0.0817528	0.117129	0.0660984		835.99	0.157941	0.0975937	0.0853793	0.150658	0.102793	0.119626	0.0846908	0.126139	0.0912711	0.0753221	0.079761	0.0646888		835.99	0.176418	0.145632	0.15235	0.126905	0.0992221	0.067155	0.0647899	0.0736953	0.0819038	0.0961154	0.0791843	0.0864975
836.472	0.129868	0.0803391	0.0796593	0.0901221	0.101265	0.0746073	0.0634479	0.0949579	0.0775911	0.0820072	0.115824	0.0662264		836.472	0.153819	0.0952478	0.0845814	0.146616	0.102963	0.119851	0.0848742	0.124849	0.0913545	0.0754136	0.0798029	0.0647834		836.472	0.173548	0.144094	0.150073	0.125999	0.0991536	0.0672182	0.0649846	0.0733376	0.0821596	0.0964816	0.0793976	0.0867703
836.955	0.126289	0.0792111	0.0787546	0.087888	0.100547	0.0746617	0.0632004	0.0938279	0.077278	0.0822769	0.114497	0.0663591		836.955	0.149369	0.0926822	0.083695	0.142352	0.103165	0.120103	0.0850637	0.123511	0.0914463	0.0755184	0.0798637	0.0648798		836.955	0.170583	0.14255	0.147751	0.125069	0.0990794	0.0672995	0.0651839	0.0729715	0.0824232	0.0968835	0.0796187	0.0870535
837.437	0.122548	0.0779919	0.0777937	0.0854732	0.0998181	0.0747168	0.0629275	0.0926389	0.0769398	0.082546	0.113154	0.0664869		837.437	0.144661	0.0899371	0.0827287	0.137923	0.103381	0.120362	0.0852424	0.122129	0.0915287	0.0756244	0.0799314	0.0649732		837.437	0.167543	0.141004	0.14539	0.124116	0.098992	0.0673949	0.065377	0.0725915	0.0826746	0.0973013	0.0798404	0.0873426
837.919	0.118691	0.0766949	0.0767835	0.0829166	0.0990681	0.0747563	0.0626331	0.0914003	0.0765769	0.0827956	0.111794	0.0665985		837.919	0.139766	0.0870499	0.081692	0.133376	0.103584	0.120607	0.0853926	0.120702	0.0915834	0.0757179	0.0799892	0.0650563		837.919	0.164445	0.13945	0.142999	0.123143	0.0988838	0.0674956	0.0655534	0.0721895	0.082893	0.0977098	0.0800528	0.0876309
838.401	0.114766	0.0753389	0.0757348	0.0802602	0.0982941	0.0747693	0.0623267	0.0901272	0.0761957	0.083013	0.110421	0.0666874		838.401	0.134759	0.0840633	0.0806027	0.128764	0.103756	0.120825	0.0855061	0.11924	0.0916028	0.0757911	0.0800253	0.0651257		838.401	0.161322	0.137895	0.140602	0.12216	0.0987564	0.0675926	0.0657083	0.0717623	0.0830665	0.0980895	0.0802486	0.0879156
838.883	0.11083	0.0739527	0.0746672	0.0775514	0.0975105	0.0747559	0.0620249	0.0888461	0.0758106	0.0831989	0.109057	0.0667556		838.883	0.129727	0.0810301	0.0794897	0.124154	0.103897	0.121024	0.0855897	0.117769	0.0915956	0.0758473	0.0800384	0.0651871		838.883	0.158225	0.136362	0.138241	0.121194	0.0986253	0.0676831	0.0658465	0.0713166	0.0831991	0.0984355	0.0804275	0.0882018
839.365	0.106945	0.0725727	0.0736076	0.0748396	0.0967472	0.0747258	0.0617469	0.0875913	0.0754406	0.0833675	0.107733	0.0668146		839.365	0.124757	0.07801	0.07839	0.119621	0.104025	0.121229	0.0856627	0.116328	0.0915827	0.0758985	0.0800384	0.0652539		839.365	0.155221	0.134892	0.135971	0.120283	0.0985159	0.0677706	0.06598	0.0708677	0.0833098	0.0987578	0.0805956	0.088501
839.847	0.103175	0.0712365	0.0725844	0.0721716	0.0960407	0.074693	0.0615085	0.0863962	0.0751036	0.083539	0.106484	0.066879		839.847	0.119934	0.0750609	0.0773391	0.115238	0.104164	0.121466	0.0857472	0.114956	0.0915884	0.0759582	0.0800412	0.0653409		839.847	0.152371	0.133525	0.133847	0.119463	0.0984545	0.067862	0.0661233	0.0704342	0.0834251	0.0990733	0.0807605	0.0888234
840.33	0.0995731	0.069976	0.071621	0.0695869	0.0954207	0.0746683	0.0613163	0.0852848	0.0748092	0.0837309	0.105339	0.0669616		840.33	0.115323	0.0722319	0.0763631	0.111065	0.104339	0.121754	0.0858583	0.113686	0.0916287	0.0760334	0.0800598	0.065458		840.33	0.149722	0.132292	0.131905	0.118755	0.098457	0.0679629	0.0662861	0.0700308	0.0835667	0.0993967	0.0809259	0.089172
840.812	0.0961823	0.0688123	0.0707318	0.0671179	0.0949005	0.0746554	0.0611659	0.0842672	0.0745565	0.0839498	0.104307	0.0670674		840.812	0.110974	0.069559	0.0754734	0.107147	0.104557	0.122089	0.0859961	0.112532	0.0917048	0.0761194	0.0800985	0.0656037		840.812	0.147297	0.131207	0.130162	0.118162	0.0985239	0.0680735	0.0664689	0.0696643	0.0837441	0.0997324	0.0810896	0.0895377
841.294	0.0930374	0.0677573	0.0699237	0.0647924	0.094476	0.0746516	0.0610453	0.0833425	0.0743373	0.084191	0.103388	0.0671938		841.294	0.106928	0.0670676	0.0746703	0.103515	0.104813	0.122451	0.0861483	0.1115	0.0918053	0.0762026	0.0801529	0.0657672		841.294	0.1451	0.130266	0.128619	0.117671	0.0986427	0.0681882	0.0666641	0.0693341	0.083953	0.100075	0.0812453	0.0899031
841.776	0.0901704	0.0668175	0.0692011	0.0626378	0.0941333	0.0746531	0.0609434	0.0825071	0.0741424	0.0844429	0.102578	0.0673345		841.776	0.10322	0.0647781	0.0739496	0.100195	0.10509	0.122813	0.0862977	0.110591	0.0919138	0.0762674	0.0802139	0.0659331		841.776	0.143134	0.129462	0.127271	0.117263	0.0987976	0.0682991	0.0668602	0.0690376	0.0841795	0.100414	0.0813887	0.0902505
842.258	0.0876166	0.0659996	0.068571	0.0606835	0.09386	0.0746617	0.0608563	0.0817642	0.0739696	0.0846955	0.101878	0.0674847		842.258	0.0998893	0.0627116	0.0733114	0.0972186	0.105377	0.123158	0.0864327	0.109813	0.0920201	0.0763061	0.0802745	0.0660899		842.258	0.141409	0.128793	0.126121	0.116931	0.0989803	0.0684014	0.0670493	0.0687766	0.0844097	0.100747	0.0815236	0.0905717
842.74	0.0854143	0.0653131	0.0680456	0.0589597	0.0936544	0.0746863	0.0607918	0.0811276	0.0738268	0.0849458	0.101303	0.0676451		842.74	0.09698	0.0608926	0.0727649	0.0946252	0.105671	0.123487	0.0865535	0.109184	0.0921251	0.0763231	0.0803343	0.0662343		842.74	0.139953	0.128273	0.125189	0.116683	0.0991955	0.0684973	0.0672312	0.0685608	0.0846366	0.10108	0.0816629	0.0908721
843.222	0.0836015	0.0647699	0.0676408	0.0574947	0.0935284	0.0747414	0.0607656	0.0806204	0.0737301	0.0851988	0.10088	0.0678215		843.222	0.094535	0.0593485	0.0723276	0.0924588	0.105982	0.123818	0.0866723	0.108732	0.09224	0.0763344	0.0803987	0.0663717		843.222	0.138801	0.127928	0.124502	0.116541	0.0994591	0.0685952	0.0674137	0.068406	0.084862	0.101427	0.081825	0.0911687
843.704	0.0822095	0.0643803	0.0673704	0.0563111	0.0935013	0.0748395	0.0607943	0.0802668	0.0736963	0.085462	0.100636	0.0680204		843.704	0.0925904	0.0581044	0.072018	0.0907609	0.10632	0.124178	0.0868046	0.108481	0.0923772	0.076358	0.0804739	0.0665091		843.704	0.137986	0.127784	0.124088	0.116529	0.0997889	0.0687061	0.0676077	0.0683275	0.0850922	0.101802	0.0820244	0.0914802
844.186	0.081258	0.064149	0.0672417	0.0554239	0.0935906	0.0749845	0.0608879	0.0800832	0.0737362	0.0857393	0.10059	0.0682441		844.186	0.0911712	0.0571805	0.0718494	0.0895643	0.106693	0.124584	0.086961	0.108442	0.092542	0.0764064	0.0805612	0.0666492		844.186	0.137527	0.127855	0.123963	0.116666	0.100194	0.068838	0.0678211	0.068335	0.0853315	0.102212	0.082264	0.0918173
844.669	0.0807532	0.0640737	0.0672525	0.0548406	0.0938032	0.075169	0.0610448	0.0800735	0.0738503	0.086026	0.100746	0.068488		844.669	0.0902894	0.0565889	0.0718243	0.0888885	0.107093	0.125037	0.0871404	0.108612	0.0927275	0.0764795	0.0806542	0.066786		844.669	0.137423	0.128135	0.124121	0.116951	0.100668	0.0689918	0.0680541	0.0684266	0.0855771	0.102647	0.0825314	0.0921761
845.151	0.0806891	0.0641468	0.067394	0.0545633	0.0941333	0.0753774	0.0612547	0.0802288	0.0740303	0.0863111	0.101092	0.0687416		845.151	0.0899469	0.0563339	0.0719352	0.0887384	0.107504	0.125518	0.0873319	0.108972	0.0929184	0.0765663	0.0807407	0.066907		845.151	0.137654	0.128601	0.124539	0.11737	0.101192	0.0691624	0.0682993	0.0685915	0.0858197	0.103088	0.0828037	0.0925418
845.633	0.0810522	0.06436	0.0676555	0.0545896	0.0945658	0.0755947	0.061504	0.0805343	0.0742645	0.086583	0.101607	0.0689942		845.633	0.0901377	0.0564132	0.0721695	0.0891066	0.107909	0.126001	0.0875217	0.109497	0.0930993	0.0766522	0.0808094	0.0670003		845.633	0.138192	0.129222	0.125188	0.117902	0.101744	0.0693423	0.0685451	0.0688142	0.0860492	0.103513	0.0830571	0.0928961
846.115	0.0818251	0.0647086	0.0680308	0.0549137	0.0950846	0.0758145	0.0617842	0.0809762	0.0745457	0.0868377	0.102272	0.0692411		846.115	0.0908501	0.0568193	0.072516	0.0899752	0.108297	0.126465	0.0877031	0.110169	0.0932657	0.0767285	0.0808568	0.0670631		846.115	0.139013	0.129972	0.12604	0.118529	0.10231	0.0695276	0.0687828	0.0690835	0.0862605	0.103912	0.0832785	0.0932291
846.597	0.0829876	0.0651928	0.0685194	0.0555254	0.0956788	0.0760437	0.0620966	0.0815465	0.074873	0.0870825	0.103072	0.069486		846.597	0.0920665	0.0575406	0.07297	0.0913167	0.108674	0.126907	0.0878804	0.110976	0.0934278	0.076798	0.0808901	0.067107		846.597	0.140096	0.130834	0.127078	0.119242	0.102891	0.0697211	0.0690095	0.0693954	0.0864596	0.104291	0.0834707	0.0935452
847.079	0.0845137	0.0658141	0.0691243	0.0564071	0.096344	0.0762985	0.0624509	0.0822418	0.0752517	0.0873333	0.103999	0.0697395		847.079	0.0937582	0.0585592	0.073531	0.0930913	0.109057	0.127338	0.0880676	0.111914	0.0936063	0.0768741	0.0809239	0.0671545		847.079	0.141422	0.131805	0.128294	0.12004	0.1035	0.0699312	0.0692289	0.0697542	0.0866604	0.104667	0.0836506	0.0938611
847.561	0.0863657	0.0665689	0.0698445	0.0575312	0.0970767	0.0765954	0.0628575	0.0830561	0.0756852	0.0876057	0.105042	0.0700127		847.561	0.0958795	0.0598475	0.0741974	0.0952426	0.109463	0.127773	0.088279	0.112975	0.0938208	0.0769728	0.0809725	0.0672308		847.561	0.142967	0.132881	0.129674	0.12092	0.10415	0.0701665	0.0694477	0.0701657	0.0868778	0.105061	0.0838395	0.0941958
848.043	0.0884867	0.0674411	0.0706676	0.0588577	0.097867	0.076941	0.0633203	0.083973	0.0761689	0.0879062	0.10618	0.0703097		848.043	0.0983613	0.0613648	0.0749588	0.0976923	0.109899	0.128223	0.0885202	0.114136	0.0940784	0.0771033	0.0810411	0.0673527		848.043	0.144684	0.134046	0.131192	0.121868	0.104844	0.0704297	0.069669	0.0706301	0.0871195	0.105479	0.0840518	0.0945605
848.525	0.0907973	0.068399	0.0715651	0.0603343	0.0986923	0.0773251	0.0638297	0.08496	0.076686	0.0882272	0.107374	0.0706237		848.525	0.101107	0.0630542	0.0757905	0.100339	0.110354	0.128679	0.0887815	0.115353	0.0943663	0.0772615	0.0811232	0.0675219		848.525	0.146501	0.135261	0.132793	0.122851	0.105566	0.0707134	0.0698905	0.0711364	0.0873801	0.105914	0.0842878	0.09495
849.008	0.0931969	0.0693968	0.0724946	0.0618972	0.0995184	0.0777235	0.0643628	0.0859713	0.0772099	0.088549	0.108569	0.0709383		849.008	0.103996	0.0648442	0.0766532	0.103061	0.110799	0.129119	0.0890418	0.116565	0.0946567	0.0774299	0.0812028	0.0677238		849.008	0.148328	0.136472	0.134401	0.123821	0.106282	0.071001	0.0701037	0.0716627	0.0876437	0.10634	0.084534	0.0953459
849.49	0.0955748	0.0703843	0.0734085	0.0634779	0.100307	0.0781068	0.0648912	0.0869561	0.0777125	0.0888502	0.109709	0.071235		849.49	0.106894	0.0666546	0.0775014	0.105731	0.111205	0.129518	0.089278	0.11771	0.0949183	0.077586	0.0812641	0.0679355		849.49	0.15007	0.137616	0.135933	0.12473	0.106953	0.0712731	0.0703008	0.0721819	0.0878917	0.106731	0.0847711	0.0957254
849.972	0.0978252	0.0713168	0.0742649	0.0650096	0.101028	0.0784524	0.0653895	0.0878716	0.0781736	0.0891178	0.110747	0.0715016		849.972	0.109668	0.0684063	0.0782932	0.108232	0.111551	0.129863	0.0894767	0.118736	0.0951309	0.0777128	0.0813006	0.0681362		849.972	0.151647	0.138642	0.137311	0.125543	0.10755	0.0715157	0.0704796	0.0726707	0.0881129	0.107075	0.0849849	0.0960748
850.454	0.0998614	0.0721645	0.0750367	0.0664348	0.101667	0.0787541	0.0658434	0.0886915	0.0785867	0.0893545	0.111657	0.0717371		850.454	0.112204	0.0700307	0.0789995	0.110469	0.111838	0.130159	0.0896413	0.119616	0.0952945	0.0778068	0.0813201	0.0683155		850.454	0.153007	0.139522	0.138487	0.126247	0.108068	0.0717264	0.0706476	0.0731165	0.0883105	0.107378	0.0851736	0.0963964
850.936	0.101623	0.0729144	0.0757131	0.0677085	0.102226	0.0790218	0.0662526	0.0894084	0.0789588	0.0895772	0.112437	0.0719532		850.936	0.114413	0.0714755	0.0796083	0.112381	0.112083	0.130429	0.0897909	0.120348	0.0954289	0.0778795	0.081342	0.0684762		850.936	0.154127	0.140253	0.139442	0.126852	0.10852	0.0719156	0.0708205	0.0735193	0.0885011	0.107665	0.0853487	0.0967092
851.418	0.103076	0.0735658	0.0762947	0.0687979	0.10272	0.0792753	0.066625	0.0900261	0.0793035	0.0898084	0.113098	0.0721668		851.418	0.116235	0.0727035	0.0801195	0.11393	0.112316	0.130702	0.0899498	0.120942	0.0955627	0.0779516	0.0813883	0.0686296		851.418	0.155004	0.140847	0.140177	0.127377	0.108935	0.0721017	0.0710162	0.073887	0.0887071	0.107971	0.0855278	0.0970376
851.9	0.104197	0.0741196	0.0767838	0.0696784	0.103158	0.0795323	0.0669699	0.0905491	0.0796307	0.0900637	0.113648	0.0723918		851.9	0.117627	0.073688	0.0805383	0.115094	0.112558	0.130997	0.0901354	0.12141	0.095719	0.0780423	0.081473	0.0687869		851.9	0.155635	0.141313	0.140703	0.127838	0.109338	0.0723027	0.0712462	0.0742272	0.0889451	0.108319	0.0857253	0.0973992
852.382	0.104972	0.0745716	0.0771775	0.0703293	0.103541	0.0798003	0.0672902	0.0909735	0.0799403	0.0903454	0.114089	0.0726332		852.382	0.118559	0.0744059	0.0808659	0.115852	0.112814	0.131312	0.0903498	0.121748	0.0959051	0.0781615	0.0815955	0.0689528		852.382	0.156009	0.141652	0.141024	0.128235	0.109739	0.0725301	0.0715111	0.0745412	0.0892187	0.108712	0.0859446	0.0977954
852.865	0.105384	0.0749086	0.0774642	0.0707321	0.103857	0.0800726	0.0675804	0.0912853	0.0802214	0.090641	0.114405	0.0728859		852.865	0.119004	0.0748362	0.0810966	0.116181	0.113074	0.131625	0.0905799	0.121941	0.0961099	0.0783055	0.0817409	0.0691224		852.865	0.156108	0.141846	0.141134	0.12855	0.110129	0.0727843	0.071799	0.0748213	0.0895158	0.109135	0.0861771	0.0982102
853.347	0.105419	0.0751129	0.0776301	0.0708722	0.10409	0.0803336	0.0678299	0.091467	0.0804575	0.0909314	0.114577	0.0731389		853.347	0.118946	0.0749617	0.0812206	0.116062	0.11332	0.13191	0.0908044	0.121968	0.0963124	0.0784615	0.0818876	0.0692855		853.347	0.155916	0.141879	0.141027	0.128762	0.110491	0.0730576	0.0720919	0.0750551	0.0898154	0.10956	0.0864083	0.0986189
853.829	0.105079	0.0751708	0.0776675	0.0707432	0.104227	0.0805691	0.0680303	0.0915079	0.0806361	0.0912025	0.114591	0.073383		853.829	0.118391	0.0747769	0.0812303	0.115493	0.113539	0.132148	0.0910069	0.121818	0.0964927	0.0786146	0.0820178	0.0694338		853.829	0.155433	0.141743	0.140706	0.128855	0.110804	0.0733394	0.072373	0.0752329	0.0900971	0.109966	0.0866269	0.0990017
854.311	0.104383	0.0750793	0.0775813	0.0703501	0.104271	0.0807719	0.0681805	0.0914116	0.0807542	0.091452	0.114451	0.0736164		854.311	0.117364	0.0742918	0.0811262	0.114494	0.11373	0.132341	0.0911828	0.121501	0.0966422	0.0787544	0.082124	0.0695662		854.311	0.154687	0.141451	0.140193	0.128831	0.111063	0.0736207	0.0726335	0.0753527	0.0903495	0.110346	0.0868305	0.099352
854.793	0.103372	0.0748493	0.077391	0.0697097	0.10424	0.0809462	0.0682877	0.0911971	0.0808195	0.091691	0.114175	0.0738446		854.793	0.115918	0.0735332	0.0809184	0.113111	0.113909	0.13251	0.0913415	0.121048	0.0967662	0.0788785	0.0822113	0.0696901		854.793	0.153724	0.141036	0.139526	0.128707	0.111274	0.0738973	0.0728743	0.0754224	0.0905732	0.11071	0.0870272	0.0996804
855.275	0.102098	0.0745016	0.0771253	0.0688485	0.104158	0.0811031	0.0683651	0.0908923	0.0808463	0.0919369	0.113796	0.0740771		855.275	0.114119	0.072539	0.0806238	0.111407	0.114095	0.132683	0.0914985	0.120497	0.0968783	0.0789906	0.0822915	0.0698169		855.275	0.1526	0.140542	0.138748	0.128511	0.111452	0.0741691	0.0731036	0.0754553	0.090777	0.111075	0.08723	0.100006
855.757	0.100614	0.0740602	0.0768131	0.0677979	0.104047	0.0812537	0.0684248	0.0905233	0.0808473	0.0922036	0.113345	0.0743207		855.757	0.112034	0.0713514	0.0802606	0.109448	0.1143	0.132878	0.0916658	0.119886	0.0969911	0.0790949	0.0823754	0.0699551		855.757	0.151363	0.140007	0.137897	0.128264	0.11161	0.0744366	0.0733301	0.0754643	0.0909711	0.111459	0.0874489	0.100347
856.239	0.098963	0.0735472	0.0764761	0.0665926	0.103918	0.0814031	0.0684731	0.0901072	0.0808292	0.0924939	0.112842	0.0745747		856.239	0.109724	0.0700092	0.0798434	0.107294	0.114525	0.1331	0.0918441	0.11924	0.0971089	0.0791928	0.082467	0.0701054		856.239	0.150043	0.139455	0.136996	0.127978	0.111755	0.0746984	0.0735584	0.075456	0.0911608	0.111862	0.087685	0.100708
856.721	0.0971801	0.0729805	0.0761265	0.0652689	0.103771	0.0815503	0.0685109	0.089651	0.0807926	0.0927992	0.112302	0.0748318		856.721	0.107241	0.0685474	0.0793838	0.104995	0.114758	0.133334	0.0920234	0.118573	0.0972278	0.0792823	0.0825639	0.0702603		856.721	0.148655	0.138897	0.136051	0.127654	0.111885	0.0749519	0.0737873	0.0754311	0.0913466	0.112276	0.0879316	0.101083
857.204	0.0952928	0.0723767	0.0757685	0.0638653	0.103599	0.0816915	0.0685364	0.0891563	0.0807366	0.0931061	0.111734	0.0750824		857.204	0.104634	0.0669972	0.0788928	0.102595	0.114985	0.13356	0.0921899	0.117889	0.0973394	0.0793613	0.0826604	0.0704087		857.204	0.147211	0.138333	0.135068	0.127291	0.111999	0.0751951	0.0740127	0.0753877	0.0915268	0.112683	0.0881785	0.101457
857.686	0.0933294	0.0717545	0.0754051	0.062422	0.103402	0.0818269	0.0685512	0.0886283	0.0806649	0.0934042	0.11115	0.0753213		857.686	0.101949	0.0653904	0.0783845	0.100136	0.115201	0.133769	0.0923354	0.117201	0.0974398	0.0794321	0.0827547	0.0705428		857.686	0.145731	0.137774	0.134059	0.126897	0.112101	0.0754298	0.0742319	0.0753274	0.0917032	0.113075	0.0884197	0.101821
858.168	0.0913241	0.0711361	0.0750411	0.0609782	0.103193	0.0819644	0.0685629	0.0880808	0.0805886	0.0936934	0.110571	0.0755509		858.168	0.099238	0.0637604	0.0778775	0.0976648	0.115411	0.133964	0.0924639	0.116528	0.0975334	0.0795034	0.0828505	0.0706625		858.168	0.144251	0.137237	0.133048	0.126494	0.112207	0.0756626	0.0744474	0.0752586	0.0918847	0.113455	0.088657	0.102172
858.65	0.0893172	0.0705459	0.0746855	0.0595686	0.102995	0.0821185	0.0685847	0.0875359	0.0805244	0.0939829	0.110023	0.0757812		858.65	0.0965524	0.0621419	0.0773926	0.0952273	0.115636	0.134167	0.0925913	0.1159	0.0976324	0.0795886	0.0829566	0.0707761		858.65	0.142815	0.13675	0.132075	0.126116	0.112341	0.0759031	0.0746669	0.0751968	0.0920846	0.113837	0.0888991	0.102523
859.132	0.0873507	0.0700041	0.0743472	0.0582183	0.102836	0.0823031	0.0686296	0.0870181	0.080488	0.094285	0.109531	0.0760232		859.132	0.0939389	0.0605664	0.0769469	0.0928664	0.115892	0.134402	0.092736	0.115341	0.097749	0.0796991	0.0830792	0.0708944		859.132	0.141462	0.136339	0.131178	0.125795	0.112522	0.0761579	0.0748992	0.0751576	0.0923146	0.114241	0.0891548	0.102887
859.614	0.0854629	0.069522	0.0740329	0.0569429	0.102737	0.0825244	0.0687049	0.0865464	0.0804874	0.0946061	0.10911	0.0762829		859.614	0.0914361	0.0590598	0.0765491	0.0906161	0.116186	0.134678	0.0929092	0.114868	0.0978886	0.079839	0.0832177	0.0710239		859.614	0.140222	0.136019	0.130384	0.125552	0.112759	0.0764265	0.0751493	0.0751512	0.092578	0.114673	0.0894254	0.103274
860.096	0.0836854	0.0690995	0.0737435	0.0557499	0.102703	0.0827764	0.0688079	0.0861301	0.0805193	0.0949414	0.108761	0.0765566		860.096	0.0890722	0.0576406	0.0761977	0.0884998	0.116506	0.134987	0.093108	0.114479	0.0980451	0.0800016	0.0833619	0.0711631		860.096	0.139104	0.135786	0.129705	0.125391	0.113038	0.0767006	0.0754146	0.0751775	0.0928662	0.115127	0.0897023	0.103681
[truncated: 6,513 more rows]

## Sheet: Supplementary Figure 10
	1st	2nd
B×I×O	42.7	15.5
B×I	27.9	19.7
B×O	9.8	10.7
I×O	4.9	6.6
Bio	1.8	10.7
Ing	0.7	8.8
Org	0.9	10.7
Unexp	11.3	17.3

## Sheet: Supplementary Figure 11
Supplementary Figure 11a	Sample	Chao1		Supplementary Figure 11b		simpson
Feed	C.F.1	811.2		Feed	C.F.1	0.287
Feed	C.F.2	544.9		Feed	C.F.2	0.532
[truncated: 34 more rows]

[truncated: 5 more sheets: Supplementary Figure 12, Supplementary Figure 13, Supplementary Figure 15, Supplementary Figure 16, Supplementary Figure 17]
